# Supplementary material for: A National Audit of Mammography Systems Settings That May Affect the Output of Artificial Intelligence Software
Source: Diagnostics (Basel). 2026 Jun 14;16(12):1842. doi: 10.3390/diagnostics16121842 (PMC13298489; doi:10.3390/diagnostics16121842)
Supplement: Supplementary file 1 [file diagnostics-16-01842-s001.zip]

Archive with 1 entries (1 files):
- AnonDataShareMackenzie.xlsx
