# Supplementary material for: A National Audit of Mammography Systems Settings That May Affect the Output of Artificial Intelligence Software
Source: Diagnostics (Basel). 2026 Jun 14;16(12):1842. doi: 10.3390/diagnostics16121842 (PMC13298489; doi:10.3390/diagnostics16121842)
Supplement: Supplementary file 1 [file diagnostics-16-01842-s001.zip › AnonDataShareMackenzie.xlsx]

## Sheet: Data
Image Type	SOP Class UID	SOP Instance UID	Study Date	Series Date	Acquisition Date	Image Date	Study Time	Series Time	Acquisition Time	Image Time	Accession Number	Presentation Intent Type	Manufacturer	Institution Name	Code Meaning	Station Name	Study Description	Manufacturers Model Name	Derivation Description	Source Image Sequence	Volume	Patient Name	Patient ID	Patients Birth Date	Patient Age	kVp	Device Serial Number	Software Version	Protocol Name	Series Description	Estimated Radiographic Magnification Factor	Field of View Dimensions	Exposure Time	Xray tube Current	Exposure in uAs	Grid	Focal Spot	Anode Target Material	Body Part Thickness	Compression Force	Paddle Description	Acquisition Device Processing Description	Acquisition Device Processing Code	Relative X-ray Exposure	Positioner Primary Angle	Processing Function Attribute	View Position	Sensitivity	Detector Temperature
DERIVED\PRIMARY			202308	202308	202308	202308						FOR PRESENTATION	HOLOGIC Inc.	BSU045	Source image for image processing operation		No Views	3Dimensions								28		AWS:1.11.1.75\ROS:2.11.4800.CBSDRT.5\M35:1.8.0.90\GIP2D:3.19.0-4.18.5\Filter:1.0.7.3\BP:1.0.2.2\CView:2.1.1.2\CadScience:2.0.0.26\GCal:1.2.0.0\Enhance:1.0.2.4\CEDMSub:1.6.0.1\CEDMGetk:1.0.3.2\SNRCNR:1.0.0.0-1.0.1.0\PMC:1.9.0.94\DET:1.12.1.3\DTC:2.1.0.60\	R CC		1.073		1104	100	115300	IN	0.3	W	45	31.3	18X24			372	0.1		CC		32.09
DERIVED\PRIMARY			202312	202312	202312	202312						FOR PRESENTATION	HOLOGIC Inc.	BSU102	Source image for image processing operation		No Views	3Dimensions								28		AWS:1.11.1.75\ROS:2.11.4800.CBSDRT.5\M35:1.8.0.90\GIP2D:3.19.0-4.18.5\Filter:1.0.7.3\BP:1.0.2.2\CView:2.1.1.2\CadScience:2.0.0.26\GCal:1.2.0.0\Enhance:1.0.2.4\CEDMSub:1.6.0.1\CEDMGetk:1.0.3.2\SNRCNR:1.0.0.0-1.0.1.0\PMC:1.9.0.94\DET:1.12.1.3\DTC:2.1.0.60\	R CC		1.073		1139	120	141600	IN	0.3	W	45	89.4	18X24			367	0.1		CC		32.02
DERIVED\PRIMARY\\LEFT			202310	202310	202310	202310						FOR PRESENTATION	SIEMENS	BSU109	Breast		Lt Mammogram	MAMMOMAT Revelation	F1_Gen1							28		VC20G\VX40C SL03P03 syngo VI20B SL33P51\Aws SW versions\Aws\ device\ versions	MAMMOGRAM		1.0266	232\172	804	178	137070	FOCUSED\PARALLEL	0.3	W	43	58.2	22			85	0.07		CC		30.9
DERIVED\PRIMARY			202310	202310	202310	202310						FOR PRESENTATION	HOLOGIC Inc.	BSU123	Mammogram Both - ComboHD		Mammogram Both - ComboHD	3Dimensions								29		AWS:1.11.1.75\ROS:2.11.4800.CBSDRT.5\M35:1.8.0.90\GIP2D:3.19.0-4.18.5\Filter:1.0.7.3\BP:1.0.2.2\CView:2.1.1.2\CadScience:2.0.0.26\GCal:1.2.0.0\Enhance:1.0.2.4\CEDMSub:1.6.0.1\CEDMGetk:1.0.3.2\SNRCNR:1.0.0.0-1.0.1.0\PMC:1.9.0.94\DET:1.12.1.3\DTC:2.1.0.60\	R CC ComboHD		1.073		802	100	89900	IN	0.3	W	53	0	18X24			323	0.1		CC		31.92
DERIVED\PRIMARY			202311	202311	202311	202311						FOR PRESENTATION	HOLOGIC Inc.	BSU123	Phantom Image Quality Evaluation (Phys)		Phantom Image Quality Evaluation (Phys)	3Dimensions								29		AWS:1.11.1.75\ROS:2.11.4800.CBSDRT.5\M35:1.8.0.90\GIP2D:3.19.0-4.18.5\Filter:1.0.7.3\BP:1.0.2.2\CView:2.1.1.2\CadScience:2.0.0.26\GCal:1.2.0.0\Enhance:1.0.2.4\CEDMSub:1.6.0.1\CEDMGetk:1.0.3.2\SNRCNR:1.0.0.0-1.0.1.0\PMC:1.9.0.94\DET:1.12.1.3\DTC:2.1.0.60\	R CC ComboHD		1.073		839	100	93700	IN	0.3	W	53	0	18X24			336	0		CC		31.92
DERIVED\PRIMARY			202312	202312	202312	202312						FOR PRESENTATION	HOLOGIC Inc.	BSU130	Source image for image processing operation		Standard Screening - Conventional	3Dimensions								28		AWS:1.11.1.75\ROS:2.11.4800.CBSDRT.5\M35:1.8.0.90\GIP2D:3.19.0-4.18.5\Filter:1.0.7.3\BP:1.0.2.2\CView:2.1.1.2\CadScience:2.0.0.26\GCal:1.2.0.0\Enhance:1.0.2.4\CEDMSub:1.6.0.1\CEDMGetk:1.0.3.2\SNRCNR:1.0.0.0-1.0.1.0\PMC:1.9.0.94\DET:1.12.1.3\DTC:2.1.0.60\	R CC		1.073		1170	100	122000	IN	0.3	W	47	100.2	18X24			310	0		CC		32.06
DERIVED\PRIMARY			202401	202401	202401	202401						FOR PRESENTATION	HOLOGIC Inc.	BSU130	Source image for image processing operation		Standard Screening2 - Conventional	3Dimensions								28		AWS:1.10.0.412\ROS:2.10.4800.SDRT.7\M35:1.7.0.32\GIP2D:3.18.0-4.18.0\Filter:1.0.7.2\BP:1.0.2.1\CView:2.1.1.1\CadScience:1.1.0.7\GCal:1.2.0.0\Enhance:1.0.2.2\SNRCNR:1.0.0.0-1.0.1.0\PMC:1.9.0.94\DET:1.11.1.65\DTC:2.1.0.60\GCB:1.10.0.81\GEN:1.10.0.30\VTA:1.	L CC		1.073		1138	120	141400	IN	0.3	W	45	97.5	18X24			340	0		CC		31.99
DERIVED\PRIMARY			202309	202309	202309	202309						FOR PRESENTATION	HOLOGIC Inc.	BSU130	Source image for image processing operation		Screening -Bilateral Mammography	3Dimensions								28		AWS:1.10.0.412\ROS:2.10.4800.SDRT.7\M35:1.7.0.32\GIP2D:3.18.0-4.18.0\Filter:1.0.7.2\BP:1.0.2.1\CView:2.1.1.1\CadScience:1.1.0.7\GCal:1.2.0.0\Enhance:1.0.2.2\SNRCNR:1.0.0.0-1.0.1.0\PMC:1.9.0.94\DET:1.11.1.65\DTC:2.1.0.60\GCB:1.10.0.81\GEN:1.10.0.30\VTA:1.	R CC		1.073		1171	110	133600	IN	0.3	W	47	112.8	18X24			351	0.1		CC		31.99
DERIVED\PRIMARY			202311	202311	202311	202311						FOR PRESENTATION	HOLOGIC Inc.	BSU130	Source image for image processing operation		No Views	3Dimensions								29		AWS:1.10.0.412\ROS:2.10.4800.SDRT.7\M35:1.7.0.32\GIP2D:3.18.0-4.18.0\Filter:1.0.7.2\BP:1.0.2.1\CView:2.1.1.1\CadScience:1.1.0.7\GCal:1.2.0.0\Enhance:1.0.2.2\SNRCNR:1.0.0.0-1.0.1.0\PMC:1.9.0.94\DET:1.11.1.65\DTC:2.1.0.60\GCB:1.10.0.81\GEN:1.10.0.30\VTA:1.	L CC		1.073		1003	100	110100	IN	0.3	W	50	20.3	18X24			381	0		CC		31.92
DERIVED\PRIMARY			202310	202310	202310	202310						FOR PRESENTATION	HOLOGIC Inc.	BSU130	Source image for image processing operation		ASSESSMENT	3Dimensions								28		AWS:1.10.0.412\ROS:2.10.4800.SDRT.7\M35:1.7.0.32\GIP2D:3.18.0-4.18.0\Filter:1.0.7.2\BP:1.0.2.1\CView:2.1.1.1\CadScience:1.1.0.7\GCal:1.2.0.0\Enhance:1.0.2.2\SNRCNR:1.0.0.0-1.0.1.0\PMC:1.9.0.94\DET:1.11.1.65\DTC:2.1.0.60\GCB:1.10.0.81\GEN:1.10.0.30\VTA:1.	L CC		1.073		1118	130	150200	IN	0.3	W	47	71.2	18X24			347	0		CC		32.26
DERIVED\PRIMARY			202402	202402	202402	202402						FOR PRESENTATION	HOLOGIC Inc.	BSU130	Source image for image processing operation		Unilateral Mammography Left	3Dimensions								28		AWS:1.11.1.75\ROS:2.11.4800.CBSDRT.5\M35:1.8.0.90\GIP2D:3.19.0-4.18.5\Filter:1.0.7.3\BP:1.0.2.2\CView:2.1.1.2\CadScience:2.0.0.26\GCal:1.2.0.0\Enhance:1.0.2.4\CEDMSub:1.6.0.1\CEDMGetk:1.0.3.2\SNRCNR:1.0.0.0-1.0.1.0\PMC:1.9.0.94\DET:1.12.1.3\DTC:2.1.0.60\	L CC		1.073		1157	110	132100	IN	0.3	W	47	29.1	18X24			325	-0.7		CC		31.99
ORIGINAL\PRIMARY\			202308	202308	202308	202308						FOR PRESENTATION	GE HEALTHCARE	BSU145	Breast			Senographe Essential								29		Ads Application Package VERSION ADS_55.41.3	ROUTINE		1	229\191	942	62	58500	RECIPROCATING\FOCUSED	0.3	Rh	51	60		eContrast3	GEMS_FFDM_PV	5241	0		CC	0.00797957	29.7431
DERIVED\PRIMARY\			202402	202402	202402	202402						FOR PRESENTATION	GE HEALTHCARE	BSU145	Breast			Senographe Pristina								33.99		7.70.51	ROUTINE		1.07	229\191	673	54	36770	RECIPROCATING\FOCUSED	0.3	Rh	46.5	50	Sliding 19x23 Flexible paddle	eContrast3	libPV 2.0.9 eC3B	4780	0		CC	0.00901248	33
DERIVED\PRIMARY\			202308	202308	202308	202308						FOR PRESENTATION	GE HEALTHCARE	BSU145	Breast			Senographe Pristina								33.99		7.70.51	ROUTINE		1.07	229\191	741	54	40460	RECIPROCATING\FOCUSED	0.3	Rh	47.6	65	Sliding 19x23 Flexible paddle	eContrast3	libPV 2.0.9 eC3B	4970	0		CC	0.00906068	32.25
DERIVED\PRIMARY\			202310	202310	202310	202310						FOR PRESENTATION	GE HEALTHCARE	BSU145	Breast			Senographe Pristina								33.99		7.70.51	ROUTINE		1.07	229\191	661	54	36080	RECIPROCATING\FOCUSED	0.3	Rh	47.9	44	Sliding 19x23 Flexible paddle	eContrast3	libPV 2.0.9 eC3B	4580	0		CC	0.00910564	28.71
DERIVED\PRIMARY			202402	202402	202402	202402						FOR PRESENTATION	HOLOGIC Inc.	BSU156	Source image for image processing operation		Standard Screening - Conventional	3Dimensions								28		AWS:1.11.1.75\ROS:2.11.4800.CBSDRT.5\M35:1.8.0.90\GIP2D:3.19.0-4.18.5\Filter:1.0.7.3\BP:1.0.2.2\CView:2.1.1.2\CadScience:2.0.0.26\GCal:1.2.0.0\Enhance:1.0.2.4\CEDMSub:1.6.0.1\CEDMGetk:1.0.3.2\SNRCNR:1.0.0.0-1.0.1.0\PMC:1.9.0.94\DET:1.12.1.3\DTC:2.1.0.60\	R CC		1.073		1085	100	113400	IN	0.3	W	45	98.6	18X24			389	0		CC		32.3
DERIVED\PRIMARY			202304	202304	202304	202304						FOR PRESENTATION	HOLOGIC Inc.	BSU156	Source image for image processing operation		XR Screening Mammogram Both	Selenia Dimensions								28		AWS:1.8.3.63\ROS:2.9.4800.LRT14\M35:1.6.14.5\GIP2D:3.15.0-4.15.0\Filter:1.0.4.3\BP:1.0.1.6\CView:2.0.1.1\GCal:1.1.1.1\Enhance:1.0.0.3\SNRCNR:1.0.0.0-1.0.1.0\PMC:1.8.3.4\DET:1.9.0.22\DTC:2.0.8.0\GCB:1.8.3.28\GEN:1.8.3.5\VTA:1.8.3.1\CRM:1.8.3.11\THD:1.8.2.	L CC		1.073		945	100	99400	IN	0.3	W	47	118.2	18X24			328	0		CC		32.02
DERIVED\PRIMARY			202308	202308	202308	202308						FOR PRESENTATION	HOLOGIC Inc.	BSU160	Source image for image processing operation		No Views	3Dimensions								28		AWS:1.10.0.412\ROS:2.10.4800.SDRT.7\M35:1.7.0.32\GIP2D:3.18.0-4.18.0\Filter:1.0.7.2\BP:1.0.2.1\CView:2.1.1.1\CadScience:1.1.0.7\GCal:1.2.0.0\Enhance:1.0.2.2\SNRCNR:1.0.0.0-1.0.1.0\PMC:1.9.0.94\DET:1.11.1.65\DTC:2.1.0.60\GCB:1.10.0.81\GEN:1.10.0.30\VTA:1.	R CC		1.073		1138	120	141400	IN	0.3	W	49	0	18X24			353	0.1		CC		32.09
DERIVED\PRIMARY			202401	202401	202401	202401						FOR PRESENTATION	HOLOGIC Inc.	BSU189	Source image for image processing operation		MAMMOGRAM	3Dimensions								28		AWS:1.10.0.412\ROS:2.10.4800.SDRT.7\M35:1.7.0.32\GIP2D:3.18.0-4.18.0\Filter:1.0.7.2\BP:1.0.2.1\CView:2.1.1.1\CadScience:1.1.0.7\GCal:1.2.0.0\Enhance:1.0.2.2\SNRCNR:1.0.0.0-1.0.1.0\PMC:1.9.0.94\DET:1.11.1.65\DTC:2.1.0.60\GCB:1.10.0.81\GEN:1.10.0.30\VTA:1.	L CC		1.073		1164	110	132900	IN	0.3	W	45	101.1	24X29			343	0		CC		32.09
DERIVED\PRIMARY			202401	202401	202401	202401						FOR PRESENTATION	HOLOGIC Inc.	BSU189	Source image for image processing operation		MAMMOGRAM	3Dimensions								28		AWS:1.10.0.412\ROS:2.10.4800.SDRT.7\M35:1.7.0.32\GIP2D:3.18.0-4.18.0\Filter:1.0.7.2\BP:1.0.2.1\CView:2.1.1.1\CadScience:1.1.0.7\GCal:1.2.0.0\Enhance:1.0.2.2\SNRCNR:1.0.0.0-1.0.1.0\PMC:1.9.0.94\DET:1.11.1.65\DTC:2.1.0.60\GCB:1.10.0.81\GEN:1.10.0.30\VTA:1.	L CC		1.073		1195	100	124400	IN	0.3	W	48	100.4	24X29			368	0		CC		32.19
DERIVED\PRIMARY			202401	202401	202401	202401						FOR PRESENTATION	HOLOGIC Inc.	BSU193	Source image for image processing operation		Standard Screening - Conventional	Selenia Dimensions								28		AWS:1.10.0.412\ROS:2.10.4800.SDRT.7\M35:1.7.0.32\GIP2D:3.18.0-4.18.0\Filter:1.0.7.2\BP:1.0.2.1\CView:2.1.1.1\CadScience:1.1.0.7\GCal:1.2.0.0\Enhance:1.0.2.2\SNRCNR:1.0.0.0-1.0.1.0\PMC:1.9.0.94\DET:1.11.1.65\DTC:2.1.0.60\GCB:1.10.0.81\GEN:1.10.0.30\VTA:1.	L CC		1.073		987	100	103500	IN	0.3	W	47	62.4	18X24			310	0.1		CC		32.06
DERIVED\PRIMARY			202311	202311	202311	202311						FOR PRESENTATION	HOLOGIC Inc.	BSU193	Source image for image processing operation		Standard Screening - Conventional	Selenia Dimensions								28		AWS:1.10.0.412\ROS:2.10.4800.SDRT.7\M35:1.7.0.32\GIP2D:3.18.0-4.18.0\Filter:1.0.7.2\BP:1.0.2.1\CView:2.1.1.1\CadScience:1.1.0.7\GCal:1.2.0.0\Enhance:1.0.2.2\SNRCNR:1.0.0.0-1.0.1.0\PMC:1.9.0.94\DET:1.11.1.65\DTC:2.1.0.60\GCB:1.10.0.81\GEN:1.10.0.30\VTA:1.	L CC		1.073		900	100	94900	IN	0.3	W	46	49.5	18X24			319	0		CC		31.95
DERIVED\PRIMARY			202310	202310	202310	202310						FOR PRESENTATION	HOLOGIC Inc.	BSU193	Source Image for image processing operation		Standard Screening - Conventional	Selenia Dimensions								28		AWS:1.10.0.412\ROS:1.9.1500.0\M35:1.7.0.32\GIP2D:3.18.0-4.18.0\Filter:1.0.7.2\BP:1.0.2.1\CView:2.1.1.1\CadScience:1.1.0.7\GCal:1.2.0.0\Enhance:1.0.2.2\SNRCNR:1.0.0.0-1.0.1.0\PMC:1.9.0.94\DET:1.11.1.65\DTC:2.1.0.60\GCB:1.10.0.81\GEN:1.10.0.30\VTA:1.10.0.3	L CC		1.073		858	100	90700	IN	0.3	W	44	54.6	18X24			379	0		CC		30.04
DERIVED\PRIMARY			202310	202310	202310	202310						FOR PRESENTATION	HOLOGIC Inc.	BSU193	Source Image for image processing operation		No Views	Selenia Dimensions								28		AWS:1.10.0.412\ROS:2.10.4800.SDRT.7\M35:1.7.0.32\GIP2D:3.18.0-4.18.0\Filter:1.0.7.2\BP:1.0.2.1\CView:2.1.1.1\CadScience:1.1.0.7\GCal:1.2.0.0\Enhance:1.0.2.2\SNRCNR:1.0.0.0-1.0.1.0\PMC:1.9.0.94\DET:1.11.1.65\DTC:2.1.0.60\GCB:1.10.0.81\GEN:1.10.0.30\VTA:1.	L CC		1.073		889	100	93800	IN	0.3	W	46	56.6	18X24			327	-0.2		CC		31.92
DERIVED\PRIMARY			202311	202311	202311	202311						FOR PRESENTATION	HOLOGIC Inc.	BSU193	Source Image for image processing operation		Standard Screening - Conventional	Selenia Dimensions								28		AWS:1.10.0.412\ROS:2.10.4800.SDRT.7\M35:1.7.0.32\GIP2D:3.18.0-4.18.0\Filter:1.0.7.2\BP:1.0.2.1\CView:2.1.1.1\CadScience:1.1.0.7\GCal:1.2.0.0\Enhance:1.0.2.2\SNRCNR:1.0.0.0-1.0.1.0\PMC:1.9.0.94\DET:1.11.1.65\DTC:2.1.0.60\GCB:1.10.0.81\GEN:1.10.0.30\VTA:1.	L CC		1.073		800	100	85000	IN	0.3	W	45	50.9	18X24			317	0		CC		31.68
DERIVED\PRIMARY			202311	202311	202311	202311						FOR PRESENTATION	HOLOGIC Inc.	BSU193	Source image for image processing operation		Standard Screening - Conventional	Selenia Dimensions								28		AWS:1.10.0.412\ROS:2.10.4800.SDRT.7\M35:1.7.0.32\GIP2D:3.18.0-4.18.0\Filter:1.0.7.2\BP:1.0.2.1\CView:2.1.1.1\CadScience:1.1.0.7\GCal:1.2.0.0\Enhance:1.0.2.2\SNRCNR:1.0.0.0-1.0.1.0\PMC:1.9.0.94\DET:1.11.1.65\DTC:2.1.0.60\GCB:1.10.0.81\GEN:1.10.0.30\VTA:1.	L CC		1.073		908	100	95700	IN	0.3	W	46	51.9	18X24			319	0		CC		29.97
DERIVED\PRIMARY			202401	202401	202401	202401						FOR PRESENTATION	HOLOGIC Inc.	BSU193	Source image for image processing operation		Standard Screening - Conventional	Selenia Dimensions								28		AWS:1.10.0.412\ROS:2.10.4800.SDRT.7\M35:1.7.0.32\GIP2D:3.18.0-4.18.0\Filter:1.0.7.2\BP:1.0.2.1\CView:2.1.1.1\CadScience:1.1.0.7\GCal:1.2.0.0\Enhance:1.0.2.2\SNRCNR:1.0.0.0-1.0.1.0\PMC:1.9.0.94\DET:1.11.1.65\DTC:2.1.0.60\GCB:1.10.0.81\GEN:1.10.0.30\VTA:1.	L CC		1.073		1052	100	110100	IN	0.3	W	44	53.7	18X24			336	0		CC		32.02
DERIVED\PRIMARY			202311	202311	202311	202311						FOR PRESENTATION	HOLOGIC Inc.	BSU193	Source image for image processing operation		Standard Screening - Conventional	Selenia Dimensions								28		AWS:1.10.0.412\ROS:2.10.4800.SDRT.7\M35:1.7.0.32\GIP2D:3.18.0-4.18.0\Filter:1.0.7.2\BP:1.0.2.1\CView:2.1.1.1\CadScience:1.1.0.7\GCal:1.2.0.0\Enhance:1.0.2.2\SNRCNR:1.0.0.0-1.0.1.0\PMC:1.9.0.94\DET:1.11.1.65\DTC:2.1.0.60\GCB:1.10.0.81\GEN:1.10.0.30\VTA:1.	L CC		1.073		982	100	103100	IN	0.3	W	44	57	18X24			297	0		CC		32.06
DERIVED\PRIMARY			202401	202401	202401	202401						FOR PRESENTATION	HOLOGIC Inc.	BSU193	Source image for image processing operation		Standard Screening - Conventional	3Dimensions								28		AWS:1.11.1.75\ROS:2.11.4800.CBSDRT.5\M35:1.8.0.90\GIP2D:3.19.0-4.18.5\Filter:1.0.7.3\BP:1.0.2.2\CView:2.1.1.2\CadScience:2.0.0.26\GCal:1.2.0.0\Enhance:1.0.2.4\CEDMSub:1.6.0.1\CEDMGetk:1.0.3.2\SNRCNR:1.0.0.0-1.0.1.0\PMC:1.9.0.94\DET:1.12.1.3\DTC:2.1.0.60\	L CC		1.073		1091	100	114000	IN	0.3	W	46	54.4	18X24			341	0		CC		32.16
DERIVED\PRIMARY			202312	202312	202312	202312						FOR PRESENTATION	HOLOGIC Inc.	BSU193	Source image for image processing operation		Standard Screening - Conventional	Selenia Dimensions								28		AWS:1.10.0.412\ROS:2.10.4800.SDRT.7\M35:1.7.0.32\GIP2D:3.18.0-4.18.0\Filter:1.0.7.2\BP:1.0.2.1\CView:2.1.1.1\CadScience:1.1.0.7\GCal:1.2.0.0\Enhance:1.0.2.2\SNRCNR:1.0.0.0-1.0.1.0\PMC:1.9.0.94\DET:1.11.1.65\DTC:2.1.0.60\GCB:1.10.0.81\GEN:1.10.0.30\VTA:1.	L CC		1.073		953	100	100200	IN	0.3	W	47	62.1	18X24			357	0		CC		32.06
DERIVED\PRIMARY			202402	202402	202402	202402						FOR PRESENTATION	HOLOGIC Inc.	BSU200	Source image for image processing operation		XR Mammogram Both	3Dimensions								28		AWS:1.11.1.75\ROS:2.11.4800.CBSDRT.5\M35:1.8.0.90\GIP2D:3.19.0-4.18.5\Filter:1.0.7.3\BP:1.0.2.2\CView:2.1.1.2\CadScience:2.0.0.26\GCal:1.2.0.0\Enhance:1.0.2.4\CEDMSub:1.6.0.1\CEDMGetk:1.0.3.2\SNRCNR:1.0.0.0-1.0.1.0\PMC:1.9.0.94\DET:1.12.1.3\DTC:2.1.0.60\	L CC		1.073		1097	120	136500	IN	0.3	W	43	50.2	24X29			331	0.1		CC		31.92
DERIVED\PRIMARY			202402	202402	202402	202402						FOR PRESENTATION	HOLOGIC Inc.	BSU200	Source image for image processing operation		XR Mammogram Both	3Dimensions								28		AWS:1.11.1.75\ROS:2.11.4800.CBSDRT.5\M35:1.8.0.90\GIP2D:3.19.0-4.18.5\Filter:1.0.7.3\BP:1.0.2.2\CView:2.1.1.2\CadScience:2.0.0.26\GCal:1.2.0.0\Enhance:1.0.2.4\CEDMSub:1.6.0.1\CEDMGetk:1.0.3.2\SNRCNR:1.0.0.0-1.0.1.0\PMC:1.9.0.94\DET:1.12.1.3\DTC:2.1.0.60\	L CC		1.073		1158	110	132300	IN	0.3	W	46	91.9	24X29			298	0.1		CC		31.99
DERIVED\PRIMARY			202308	202308	202308	202308						FOR PRESENTATION	HOLOGIC Inc.	BSU021	Source Image for image processing operation		Screening Mammography	Selenia Dimensions								28		AWS:1.8.3.63\ROS:1.8.1500.22\M35:1.6.14.5\GIP2D:3.15.0-4.15.0\Filter:1.0.4.3\BP:1.0.1.6\CView:2.0.1.1\GCal:1.1.1.1\Enhance:1.0.0.3\SNRCNR:1.0.0.0-1.0.1.0\PMC:1.8.3.4\DET:1.9.0.22\DTC:2.0.8.0\GCB:1.8.3.28\GEN:1.8.3.5\VTA:1.8.3.1\CRM:1.8.3.11\THD:1.8.2.11\	L CC		1.073		1094	110	125100	IN	0.3	W	44	91.8	24X29			428	0		CC		29.97
DERIVED\PRIMARY			202401	202401	202401	202401						FOR PRESENTATION	HOLOGIC Inc.	BSU021	Source Image for image processing operation		Screening Mammography	Selenia Dimensions								28		AWS:1.8.3.63\ROS:1.8.1500.22\M35:1.6.14.5\GIP2D:3.15.0-4.15.0\Filter:1.0.4.3\BP:1.0.1.6\CView:2.0.1.1\GCal:1.1.1.1\Enhance:1.0.0.3\SNRCNR:1.0.0.0-1.0.1.0\PMC:1.8.3.4\DET:1.9.0.22\DTC:2.0.8.0\GCB:1.8.3.28\GEN:1.8.3.5\VTA:1.8.3.1\CRM:1.8.3.11\THD:1.8.2.11\	L CC		1.073		1115	100	116400	IN	0.3	W	45	102.5	24X29			372	0		CC		30.04
DERIVED\PRIMARY			202403	202403	202403	202403						FOR PRESENTATION	HOLOGIC Inc.	BSU022	Source image for image processing operation		Standard Screening - Conventional	3Dimensions								28		AWS:1.11.1.75\ROS:2.11.4800.CBSDRT.5\M35:1.8.0.90\GIP2D:3.19.0-4.18.5\Filter:1.0.7.3\BP:1.0.2.2\CView:2.1.1.2\CadScience:2.0.0.26\GCal:1.2.0.0\Enhance:1.0.2.4\CEDMSub:1.6.0.1\CEDMGetk:1.0.3.2\SNRCNR:1.0.0.0-1.0.1.0\PMC:1.9.0.94\DET:1.12.1.3\DTC:2.1.0.60\	L CC		1.073		1178	110	134500	IN	0.3	W	47	107.3	18X24			351	-0.2		CC		31.89
DERIVED\PRIMARY\\LEFT			202312	202312	202312	202312						FOR PRESENTATION	SIEMENS	BSU022	Breast		Bilateral Mammogram	Mammomat Inspiration	IPPGname=Standard_OV2HighContrast IPPGparameters=OpView2:_AM(1/1.58)_NI(1)_GaL(31)_H(127/0.00)_E(15/0.00/0)_AE(3/-0.30)_I(0/0.00010/-30)_WM(2/200/5.00)_VM(0)_GL((2/3.00/2048/270))_SB(1)_SEG(1451/0)_ST(0/1451/1.58)_ROI(0/0/0/0)							28		VB41B (VX18B13P13)\/ syngo VE33A SL75P85 VB41B (VX18B13P13)\Aws SW versions\Aws\ device\ versions	MAMMOGRAM		1.02686	238\177	889	171	151820	FOCUSED\PARALLEL	0.3	W	43	89.8				99	-0.04		MLO		30.9
DERIVED\PRIMARY\\RIGHT			202401	202401	202401	202401						FOR PRESENTATION	SIEMENS	BSU022	Breast		Bilateral Mammogram	Mammomat Inspiration	IPPGname=Standard_OV2HighContrast IPPGparameters=OpView2:_AM(1/1.92)_NI(1)_GaL(31)_H(127/0.00)_E(15/0.00/0)_AE(3/-0.30)_I(0/0.00010/-30)_WM(2/200/5.00)_VM(0)_GL((2/3.00/2048/270))_SB(1)_SEG(1452/0)_ST(0/1452/1.92)_ROI(0/0/0/0)							28		VB41A(VX16B) (SL65P66)\/ syngo VE33A SL75P85 VB41A(VX16B) SL65 PACK P66\Aws SW versions\Aws\ device\ versions	MAMMOGRAM		1.02686	238\177	786	169	133120	FOCUSED\PARALLEL	0.3	W	48	55.9				70	-0.04		CC		29.1
DERIVED\PRIMARY			202312	202312	202312	202312						FOR PRESENTATION	HOLOGIC Inc.	BSU222	Source image for image processing operation		Bilateral Mammograms	3Dimensions								28		AWS:1.10.0.412\ROS:2.10.4800.SDRT.7\M35:1.7.0.32\GIP2D:3.18.0-4.18.0\Filter:1.0.7.2\BP:1.0.2.1\CView:2.1.1.1\CadScience:1.1.0.7\GCal:1.2.0.0\Enhance:1.0.2.2\SNRCNR:1.0.0.0-1.0.1.0\PMC:1.9.0.94\DET:1.11.1.65\DTC:2.1.0.60\GCB:1.10.0.81\GEN:1.10.0.30\VTA:1.	R CC		1.073		1108	120	137800	IN	0.3	W	47	82.5	18X24			354	0		CC		31.65
DERIVED\PRIMARY			202403	202403	202403	202403						FOR PRESENTATION	HOLOGIC Inc.	BSU225	Source image for image processing operation		Phantom Image Quality	3Dimensions								28		AWS:1.11.0.388\ROS:2.11.4800.CBSDRT.5\M35:1.8.0.74\GIP2D:3.19.0-4.18.4\Filter:1.0.7.2\BP:1.0.2.1\CView:2.1.1.1\CadScience:2.0.0.25\GCal:1.2.0.0\Enhance:1.0.2.3\CEDMSub:1.6.0.0\CEDMGetk:1.0.3.1\SNRCNR:1.0.0.0-1.0.1.0\PMC:1.9.0.94\DET:1.12.0.13\DTC:2.1.0.6	R CC ComboHD		1.073		1182	130	158500	IN	0.3	W	47	0	18X24			308	0.1		CC		31.85
DERIVED\PRIMARY			202303	202303	202303	202303						FOR PRESENTATION	HOLOGIC Inc.	BSU225	Source image for image processing operation		Phantom Image Quality	3Dimensions								28		AWS:1.11.0.388\ROS:2.11.4800.CBSDRT.5\M35:1.8.0.74\GIP2D:3.19.0-4.18.4\Filter:1.0.7.2\BP:1.0.2.1\CView:2.1.1.1\CadScience:2.0.0.25\GCal:1.2.0.0\Enhance:1.0.2.3\CEDMSub:1.6.0.0\CEDMGetk:1.0.3.1\SNRCNR:1.0.0.0-1.0.1.0\PMC:1.9.0.94\DET:1.12.0.13\DTC:2.1.0.6	R CC ComboHD		1.073		1172	120	145500	IN	0.3	W	47	18.8	18X24			359	0		CC		32.02
DERIVED\PRIMARY\			202403	202403	202403	202403						FOR PRESENTATION	GE HEALTHCARE	BSU225	Breast			Senographe Pristina								33.99		7.70.51	ROUTINE		1.07	229\191	530	54	29040	RECIPROCATING\FOCUSED	0.3	Rh	44.3	47	Sliding 19x23 Standard paddle	eContrast3	libPV 2.0.9 eC3B	3800	0		CC	0.00894664	25.78
DERIVED\PRIMARY			202312	202312	202312	202312						FOR PRESENTATION	HOLOGIC Inc.	BSU226	Source image for image processing operation		No Views	3Dimensions								28		AWS:1.11.1.75\ROS:2.11.4800.CBSDRT.5\M35:1.8.0.90\GIP2D:3.19.0-4.18.5\Filter:1.0.7.3\BP:1.0.2.2\CView:2.1.1.2\CadScience:2.0.0.26\GCal:1.2.0.0\Enhance:1.0.2.4\CEDMSub:1.6.0.1\CEDMGetk:1.0.3.2\SNRCNR:1.0.0.0-1.0.1.0\PMC:1.9.0.94\DET:1.12.1.3\DTC:2.1.0.60\	R CC		1.073		1178	100	122700	IN	0.3	W	46	85.4	18X24			331	0		CC		32.16
DERIVED\PRIMARY			202312	202312	202312	202312						FOR PRESENTATION	HOLOGIC Inc.	BSU226	Source Image for image processing operation		XR Mammogram Both	3Dimensions								28		AWS:1.11.1.75\ROS:2.11.4800.CBSDRT.5\M35:1.8.0.90\GIP2D:3.19.0-4.18.5\Filter:1.0.7.3\BP:1.0.2.2\CView:2.1.1.2\CadScience:2.0.0.26\GCal:1.2.0.0\Enhance:1.0.2.4\CEDMSub:1.6.0.1\CEDMGetk:1.0.3.2\SNRCNR:1.0.0.0-1.0.1.0\PMC:1.9.0.94\DET:1.12.1.3\DTC:2.1.0.60\	R CC		1.073		1185	110	135300	IN	0.3	W	43	92.2	18X24			343	0		CC		31.82
DERIVED\PRIMARY			202403	202403	202403	202403						FOR PRESENTATION	HOLOGIC Inc.	BSU226	Source Image for image processing operation		No Views	Selenia Dimensions								28		AWS:1.11.1.75\ROS:1.9.1500.0\M35:1.8.0.90\GIP2D:3.19.0-4.18.5\Filter:1.0.7.3\BP:1.0.2.2\CView:2.1.1.2\CadScience:2.0.0.26\GCal:1.2.0.0\Enhance:1.0.2.4\CEDMSub:1.6.0.1\CEDMGetk:1.0.3.2\SNRCNR:1.0.0.0-1.0.1.0\PMC:1.9.0.94\DET:1.12.0.13\DTC:2.1.0.60\GCB:1.1	R CC		1.073		1148	110	131200	IN	0.3	W	45	74.1	18X24			380	0		CC		29.9
DERIVED\PRIMARY			202312	202312	202312	202312						FOR PRESENTATION	HOLOGIC Inc.	BSU250	Source image for image processing operation		Standard Screening - Conventional	3Dimensions								28		AWS:1.11.1.75\ROS:2.11.4800.CBSDRT.5\M35:1.8.0.90\GIP2D:3.19.0-4.18.5\Filter:1.0.7.3\BP:1.0.2.2\CView:2.1.1.2\CadScience:2.0.0.26\GCal:1.2.0.0\Enhance:1.0.2.4\CEDMSub:1.6.0.1\CEDMGetk:1.0.3.2\SNRCNR:1.0.0.0-1.0.1.0\PMC:1.9.0.94\DET:1.12.1.3\DTC:2.1.0.60\	L CC		1.073		1122	140	162100	IN	0.3	W	44	124	18X24			324	0		CC		31.99
DERIVED\PRIMARY\\LEFT			202312	202312	202312	202312						FOR PRESENTATION	SIEMENS	BSU276	Breast		Breast QA Images-	MAMMOMAT Revelation	F0_Gen1							28		VC20G\VX40C SL03P03 syngo VI20B SL33P51\Aws SW versions\Aws\device\versions	MAMMOGRAM		1.0266	291\232	706	178	125030	FOCUSED\PARALLEL	0.3	W	46	49	13			69	-0.09		CC		29.1
DERIVED\PRIMARY\\LEFT			202401	202401	202401	202401						FOR PRESENTATION	SIEMENS	BSU276	Breast		Breast QA Images-	MAMMOMAT Revelation	F0_Gen1							28		VC20G\VX40C SL03P03 syngo VI20B SL33P51\Aws SW versions\Aws\device\versions	MAMMOGRAM		1.0266	291\232	706	178	125030	FOCUSED\PARALLEL	0.3	W	46	49.6	13			69	0.07		CC		27.4
DERIVED\PRIMARY\\LEFT			202401	202401	202401	202401						FOR PRESENTATION	SIEMENS	BSU276	Breast		Breast QA Images-	MAMMOMAT Revelation	F0_Gen1							28		VC20G\VX40C SL03P03 syngo VI20B SL33P51\Aws SW versions\Aws\device\versions	MAMMOGRAM		1.0266	291\232	707	178	125030	FOCUSED\PARALLEL	0.3	W	47	49.5	13			66	-0.06		CC		27.1
DERIVED\PRIMARY\\LEFT			202401	202401	202401	202401						FOR PRESENTATION	SIEMENS	BSU276	Breast		Breast QA Images-	MAMMOMAT Revelation	F0_Gen1							28		VC20G\VX40C SL03P03 syngo VI20B SL33P51\Aws SW versions\Aws\device\versions	MAMMOGRAM		1.0266	291\232	707	178	125030	FOCUSED\PARALLEL	0.3	W	45	50.5	13			73	-0.04		CC		24.6
DERIVED\PRIMARY\\LEFT			202312	202312	202312	202312						FOR PRESENTATION	SIEMENS	BSU276	Breast		Breast QA Images-	MAMMOMAT Revelation	F0_Gen1							28		VC20G\VX40C SL03P03 syngo VI20B SL33P51\Aws SW versions\Aws\device\versions	MAMMOGRAM		1.0266	291\232	705	178	125030	FOCUSED\PARALLEL	0.3	W	47	50.5	13			66	-0.11		CC		25.3
DERIVED\PRIMARY			202402	202402	202402	202402						FOR PRESENTATION	HOLOGIC Inc.	BSU284	Source image for image processing operation		XR Mammogram Both	3Dimensions								28		AWS:1.11.1.75\ROS:2.11.4800.CBSDRT.5\M35:1.8.0.90\GIP2D:3.19.0-4.18.5\Filter:1.0.7.3\BP:1.0.2.2\CView:2.1.1.2\CadScience:2.0.0.26\GCal:1.2.0.0\Enhance:1.0.2.4\CEDMSub:1.6.0.1\CEDMGetk:1.0.3.2\SNRCNR:1.0.0.0-1.0.1.0\PMC:1.9.0.94\DET:1.12.1.3\DTC:2.1.0.60\	L CC		1.073		1105	120	137400	IN	0.3	W	46	94.2	24X29			359	0		CC		31.89
DERIVED\PRIMARY			202402	202402	202402	202402						FOR PRESENTATION	HOLOGIC Inc.	BSU284	Source image for image processing operation		Screening Mammography	3Dimensions								28		AWS:1.11.1.75\ROS:2.11.4800.CBSDRT.5\M35:1.8.0.90\GIP2D:3.19.0-4.18.5\Filter:1.0.7.3\BP:1.0.2.2\CView:2.1.1.2\CadScience:2.0.0.26\GCal:1.2.0.0\Enhance:1.0.2.4\CEDMSub:1.6.0.1\CEDMGetk:1.0.3.2\SNRCNR:1.0.0.0-1.0.1.0\PMC:1.9.0.94\DET:1.12.1.3\DTC:2.1.0.60\	L CC		1.073		1095	120	136300	IN	0.3	W	45	85.3	24X29			363	0.1		CC		32.02
DERIVED\PRIMARY			202302	202302	202302	202302						FOR PRESENTATION	HOLOGIC Inc.	BSU284	Source Image for image processing operation		TorMam	Selenia Dimensions								28		AWS:1.11.1.75\ROS:2.11.4800.CBSDRT.5\M35:1.8.0.90\GIP2D:3.19.0-4.18.5\Filter:1.0.7.3\BP:1.0.2.2\CView:2.1.1.2\CadScience:2.0.0.26\GCal:1.2.0.0\Enhance:1.0.2.4\CEDMSub:1.6.0.1\CEDMGetk:1.0.3.2\SNRCNR:1.0.0.0-1.0.1.0\PMC:1.9.0.94\DET:1.12.1.3\DTC:2.1.0.60\	L CC		1.073		907	100	95500	IN	0.3	W	46	50.2	24X29			312	0		CC		32.19
DERIVED\PRIMARY			202308	202308	202308	202308						FOR PRESENTATION	HOLOGIC Inc.	BSU284	Source image for image processing operation		Standard Screening - Conventional	3Dimensions								28		AWS:1.11.1.75\ROS:2.11.4800.CBSDRT.5\M35:1.8.0.90\GIP2D:3.19.0-4.18.5\Filter:1.0.7.3\BP:1.0.2.2\CView:2.1.1.2\CadScience:2.0.0.26\GCal:1.2.0.0\Enhance:1.0.2.4\CEDMSub:1.6.0.1\CEDMGetk:1.0.3.2\SNRCNR:1.0.0.0-1.0.1.0\PMC:1.9.0.94\DET:1.12.1.3\DTC:2.1.0.60\	L CC		1.073		1121	110	128200	IN	0.3	W	46	50	24X29			330	0.1		CC		32.02
DERIVED\PRIMARY			202308	202308	202308	202308						FOR PRESENTATION	HOLOGIC Inc.	BSU284	Source image for image processing operation		Standard Screening - Conventional	3Dimensions								28		AWS:1.11.0.388\ROS:2.11.4800.CBSDRT.5\M35:1.8.0.74\GIP2D:3.19.0-4.18.4\Filter:1.0.7.2\BP:1.0.2.1\CView:2.1.1.1\CadScience:2.0.0.25\GCal:1.2.0.0\Enhance:1.0.2.3\CEDMSub:1.6.0.0\CEDMGetk:1.0.3.1\SNRCNR:1.0.0.0-1.0.1.0\PMC:1.9.0.94\DET:1.12.0.13\DTC:2.1.0.6	L CC		1.073		1127	130	151500	IN	0.3	W	46	50.7	24X29			408	0		CC		31.99
DERIVED\PRIMARY			202308	202308	202308	202308						FOR PRESENTATION	HOLOGIC Inc.	BSU284	Source image for image processing operation		Standard Screening - Conventional	3Dimensions								28		AWS:1.11.1.75\ROS:2.11.4800.CBSDRT.5\M35:1.8.0.90\GIP2D:3.19.0-4.18.5\Filter:1.0.7.3\BP:1.0.2.2\CView:2.1.1.2\CadScience:2.0.0.26\GCal:1.2.0.0\Enhance:1.0.2.4\CEDMSub:1.6.0.1\CEDMGetk:1.0.3.2\SNRCNR:1.0.0.0-1.0.1.0\PMC:1.9.0.94\DET:1.12.1.3\DTC:2.1.0.60\	L CC		1.073		1189	110	135600	IN	0.3	W	46	49.9	24X29			344	0.1		CC		31.41
DERIVED\PRIMARY			202308	202308	202308	202308						FOR PRESENTATION	HOLOGIC Inc.	BSU284	Source image for image processing operation		Standard Screening - Conventional	3Dimensions								28		AWS:1.11.1.75\ROS:2.11.4800.CBSDRT.5\M35:1.8.0.90\GIP2D:3.19.0-4.18.5\Filter:1.0.7.3\BP:1.0.2.2\CView:2.1.1.2\CadScience:2.0.0.26\GCal:1.2.0.0\Enhance:1.0.2.4\CEDMSub:1.6.0.1\CEDMGetk:1.0.3.2\SNRCNR:1.0.0.0-1.0.1.0\PMC:1.9.0.94\DET:1.12.1.3\DTC:2.1.0.60\	L CC		1.073		942	100	99100	IN	0.3	W	46	49.8	24X29			351	0		CC		32.06
DERIVED\PRIMARY			202402	202402	202402	202402						FOR PRESENTATION	HOLOGIC Inc.	BSU284	XR Mammogram Rt		XR Mammogram Rt	3Dimensions								28		AWS:1.11.1.75\ROS:2.11.4800.CBSDRT.5\M35:1.8.0.90\GIP2D:3.19.0-4.18.5\Filter:1.0.7.3\BP:1.0.2.2\CView:2.1.1.2\CadScience:2.0.0.26\GCal:1.2.0.0\Enhance:1.0.2.4\CEDMSub:1.6.0.1\CEDMGetk:1.0.3.2\SNRCNR:1.0.0.0-1.0.1.0\PMC:1.9.0.94\DET:1.12.1.3\DTC:2.1.0.60\	R CC ComboHD		1.073		1190	120	147700	IN	0.3	W	48	19.7	18X24			328	0		CC		31.95
DERIVED\PRIMARY			202402	202402	202402	202402						FOR PRESENTATION	HOLOGIC Inc.	BSU284	Source image for image processing operation		XR Mammogram Both	3Dimensions								28		AWS:1.11.0.386\ROS:2.11.4800.CBSDRT.5\M35:1.8.0.74\GIP2D:3.19.0-4.18.4\Filter:1.0.7.2\BP:1.0.2.1\CView:2.1.1.1\CadScience:2.0.0.24\GCal:1.2.0.0\Enhance:1.0.2.3\CEDMSub:1.6.0.0\CEDMGetk:1.0.3.1\SNRCNR:1.0.0.0-1.0.1.0\PMC:1.9.0.94\DET:1.12.0.13\DTC:2.1.0.6	L CC		1.073		927	100	97600	IN	0.3	W	45	49.9	24X29			372	0		CC		32.09
DERIVED\PRIMARY			202402	202402	202402	202402						FOR PRESENTATION	HOLOGIC Inc.	BSU284	Source image for image processing operation		KCH Orange Bromley TORMAM	3Dimensions								28		AWS:1.11.1.75\ROS:2.11.4800.CBSDRT.5\M35:1.8.0.90\GIP2D:3.19.0-4.18.5\Filter:1.0.7.3\BP:1.0.2.2\CView:2.1.1.2\CadScience:2.0.0.26\GCal:1.2.0.0\Enhance:1.0.2.4\CEDMSub:1.6.0.1\CEDMGetk:1.0.3.2\SNRCNR:1.0.0.0-1.0.1.0\PMC:1.9.0.94\DET:1.12.1.3\DTC:2.1.0.60\	L CC		1.073		1119	120	139200	IN	0.3	W	45	130.9	24X29			342	0		CC		31.92
DERIVED\PRIMARY			202402	202402	202402	202402						FOR PRESENTATION	HOLOGIC Inc.	BSU284	Source image for image processing operation		XR Mammogram Both	3Dimensions								28		AWS:1.11.1.75\ROS:2.11.4800.CBSDRT.5\M35:1.8.0.90\GIP2D:3.19.0-4.18.5\Filter:1.0.7.3\BP:1.0.2.2\CView:2.1.1.2\CadScience:2.0.0.26\GCal:1.2.0.0\Enhance:1.0.2.4\CEDMSub:1.6.0.1\CEDMGetk:1.0.3.2\SNRCNR:1.0.0.0-1.0.1.0\PMC:1.9.0.94\DET:1.12.1.3\DTC:2.1.0.60\	L CC		1.073		943	100	99100	IN	0.3	W	44	64.5	24X29			355	0		CC		32.16
DERIVED\PRIMARY			202402	202402	202402	202402						FOR PRESENTATION	HOLOGIC Inc.	BSU284	Source image for image processing operation		KCH Purple TORMAM	3Dimensions								28		AWS:1.11.1.75\ROS:2.11.4800.CBSDRT.5\M35:1.8.0.90\GIP2D:3.19.0-4.18.5\Filter:1.0.7.3\BP:1.0.2.2\CView:2.1.1.2\CadScience:2.0.0.26\GCal:1.2.0.0\Enhance:1.0.2.4\CEDMSub:1.6.0.1\CEDMGetk:1.0.3.2\SNRCNR:1.0.0.0-1.0.1.0\PMC:1.9.0.94\DET:1.12.1.3\DTC:2.1.0.60\	L CC		1.073		1153	110	131700	IN	0.3	W	44	137.2	24X29			379	0		CC		32.02
DERIVED\PRIMARY			202402	202402	202402	202402						FOR PRESENTATION	HOLOGIC Inc.	BSU284	Source image for image processing operation		KCH R1 TORMAM	3Dimensions								28		AWS:1.11.1.75\ROS:2.11.4800.CBSDRT.5\M35:1.8.0.90\GIP2D:3.19.0-4.18.5\Filter:1.0.7.3\BP:1.0.2.2\CView:2.1.1.2\CadScience:2.0.0.26\GCal:1.2.0.0\Enhance:1.0.2.4\CEDMSub:1.6.0.1\CEDMGetk:1.0.3.2\SNRCNR:1.0.0.0-1.0.1.0\PMC:1.9.0.94\DET:1.12.1.3\DTC:2.1.0.60\	L CC		1.073		1180	100	122900	IN	0.3	W	46	159.2	24X29			343	0.1		CC		31.82
DERIVED\PRIMARY			202402	202402	202402	202402						FOR PRESENTATION	HOLOGIC Inc.	BSU284	Source image for image processing operation		Standard Screening - Conventional	3Dimensions								28		AWS:1.11.0.388\ROS:2.11.4800.CBSDRT.5\M35:1.8.0.74\GIP2D:3.19.0-4.18.4\Filter:1.0.7.2\BP:1.0.2.1\CView:2.1.1.1\CadScience:2.0.0.25\GCal:1.2.0.0\Enhance:1.0.2.3\CEDMSub:1.6.0.0\CEDMGetk:1.0.3.1\SNRCNR:1.0.0.0-1.0.1.0\PMC:1.9.0.94\DET:1.12.0.13\DTC:2.1.0.6	L CC		1.073		1125	110	128600	IN	0.3	W	45	76.8	24X29			393	0		CC		32.02
DERIVED\PRIMARY			202402	202402	202402	202402						FOR PRESENTATION	HOLOGIC Inc.	BSU284	Source image for image processing operation		Standard Screening - Conventional	3Dimensions								28		AWS:1.11.1.75\ROS:2.11.4800.CBSDRT.5\M35:1.8.0.90\GIP2D:3.19.0-4.18.5\Filter:1.0.7.3\BP:1.0.2.2\CView:2.1.1.2\CadScience:2.0.0.26\GCal:1.2.0.0\Enhance:1.0.2.4\CEDMSub:1.6.0.1\CEDMGetk:1.0.3.2\SNRCNR:1.0.0.0-1.0.1.0\PMC:1.9.0.94\DET:1.12.1.3\DTC:2.1.0.60\	L CC		1.073		1134	110	129600	IN	0.3	W	42	51.2	24X29			347	0		CC		31.65
DERIVED\PRIMARY			202402	202402	202402	202402						FOR PRESENTATION	HOLOGIC Inc.	BSU284	Source image for image processing operation		Standard Screening - Conventional	3Dimensions								28		AWS:1.11.1.75\ROS:2.11.4800.CBSDRT.5\M35:1.8.0.90\GIP2D:3.19.0-4.18.5\Filter:1.0.7.3\BP:1.0.2.2\CView:2.1.1.2\CadScience:2.0.0.26\GCal:1.2.0.0\Enhance:1.0.2.4\CEDMSub:1.6.0.1\CEDMGetk:1.0.3.2\SNRCNR:1.0.0.0-1.0.1.0\PMC:1.9.0.94\DET:1.12.1.3\DTC:2.1.0.60\	L CC		1.073		1096	110	125400	IN	0.3	W	46	54.3	24X29			348	0		CC		31.85
DERIVED\PRIMARY			202308	202308	202308	202308						FOR PRESENTATION	HOLOGIC Inc.	BSU285	Source Image for image processing operation		Left Mammogram	Selenia Dimensions								29		AWS:1.8.3.63\ROS:1.8.1500.22\M35:1.6.14.5\GIP2D:3.15.0-4.15.0\Filter:1.0.4.3\BP:1.0.1.6\CView:2.0.1.1\GCal:1.1.1.1\Enhance:1.0.0.3\SNRCNR:1.0.0.0-1.0.1.0\PMC:1.8.3.4\DET:1.9.0.22\DTC:2.0.8.0\GCB:1.8.3.28\GEN:1.8.3.5\VTA:1.8.3.1\CRM:1.8.3.11\THD:1.8.2.11\	L CC		1.073		1073	100	117000	IN	0.3	W	53	0	18X24			392	0		CC		30
DERIVED\PRIMARY			202309	202309	202309	202309						FOR PRESENTATION	HOLOGIC Inc.	BSU285	Source image for image processing operation		Unilateral Mammography Left	3Dimensions								29		AWS:1.11.0.388\ROS:2.11.4800.CBSDRT.5\M35:1.8.0.74\GIP2D:3.19.0-4.18.4\Filter:1.0.7.2\BP:1.0.2.1\CView:2.1.1.1\CadScience:2.0.0.25\GCal:1.2.0.0\Enhance:1.0.2.3\CEDMSub:1.6.0.0\CEDMGetk:1.0.3.1\SNRCNR:1.0.0.0-1.0.1.0\PMC:1.9.0.94\DET:1.12.0.13\DTC:2.1.0.6	L CC		1.073		1186	120	152100	IN	0.3	W	53	0	18X24			345	-0.1		CC		32.02
DERIVED\PRIMARY			202312	202312	202312	202312						FOR PRESENTATION	HOLOGIC Inc.	BSU285	Source Image for image processing operation		Left Mammogram	Selenia Dimensions								29		AWS:1.8.3.63\ROS:2.9.4800.LRT14\M35:1.6.14.5\GIP2D:3.15.0-4.15.0\Filter:1.0.4.3\BP:1.0.1.6\CView:2.0.1.1\GCal:1.1.1.1\Enhance:1.0.0.3\SNRCNR:1.0.0.0-1.0.1.0\PMC:1.8.3.4\DET:1.9.0.22\DTC:2.0.8.0\GCB:1.8.3.28\GEN:1.8.3.5\VTA:1.8.3.1\CRM:1.8.3.11\THD:1.8.2.	L CC		1.073		1121	100	121700	IN	0.3	W	53	0	18X24			354	0.1		CC		32.02
DERIVED\PRIMARY			202401	202401	202401	202401						FOR PRESENTATION	HOLOGIC Inc.	BSU285	Source image for image processing operation		Unilateral Mammography Left	Selenia Dimensions								29		AWS:1.10.0.412\ROS:2.10.4800.SDRT.7\M35:1.7.0.32\GIP2D:3.18.0-4.18.0\Filter:1.0.7.2\BP:1.0.2.1\CView:2.1.1.1\CadScience:1.1.0.7\GCal:1.2.0.0\Enhance:1.0.2.2\SNRCNR:1.0.0.0-1.0.1.0\PMC:1.9.0.94\DET:1.11.1.65\DTC:2.1.0.60\GCB:1.10.0.81\GEN:1.10.0.30\VTA:1.	L CC		1.073		1144	120	147100	IN	0.3	W	53	0	18X24			350	0		CC		32.12
DERIVED\PRIMARY			202309	202309	202309	202309						FOR PRESENTATION	HOLOGIC Inc.	BSU285	Source image for image processing operation		Unilateral Mammography Left	3Dimensions								29		AWS:1.11.0.388\ROS:2.11.4800.CBSDRT.5\M35:1.8.0.74\GIP2D:3.19.0-4.18.4\Filter:1.0.7.2\BP:1.0.2.1\CView:2.1.1.1\CadScience:2.0.0.25\GCal:1.2.0.0\Enhance:1.0.2.3\CEDMSub:1.6.0.0\CEDMGetk:1.0.3.1\SNRCNR:1.0.0.0-1.0.1.0\PMC:1.9.0.94\DET:1.12.0.13\DTC:2.1.0.6	L CC		1.073		1122	120	144500	IN	0.3	W	53	0	18X24			361	0.1		CC		32.12
DERIVED\PRIMARY			202402	202402	202402	202402						FOR PRESENTATION	HOLOGIC Inc.	BSU285	Source image for image processing operation		Screening mammography	Selenia Dimensions								28		AWS:1.10.0.412\ROS:2.10.4800.SDRT.7\M35:1.7.0.32\GIP2D:3.18.0-4.18.0\Filter:1.0.7.2\BP:1.0.2.1\CView:2.1.1.1\CadScience:1.1.0.7\GCal:1.2.0.0\Enhance:1.0.2.2\SNRCNR:1.0.0.0-1.0.1.0\PMC:1.9.0.94\DET:1.11.1.65\DTC:2.1.0.60\GCB:1.10.0.81\GEN:1.10.0.30\VTA:1.	L CC		1.073		985	100	103400	IN	0.3	W	44	44.3	18X24			313	0		CC		32.12
DERIVED\PRIMARY			202401	202401	202401	202401						FOR PRESENTATION	HOLOGIC Inc.	BSU285	Source image for image processing operation		Screening Mammography	Selenia Dimensions								28		AWS:1.10.0.412\ROS:2.10.4800.SDRT.7\M35:1.7.0.32\GIP2D:3.18.0-4.18.0\Filter:1.0.7.2\BP:1.0.2.1\CView:2.1.1.1\CadScience:1.1.0.7\GCal:1.2.0.0\Enhance:1.0.2.2\SNRCNR:1.0.0.0-1.0.1.0\PMC:1.9.0.94\DET:1.11.1.65\DTC:2.1.0.60\GCB:1.10.0.81\GEN:1.10.0.30\VTA:1.	L CC		1.073		916	100	96500	IN	0.3	W	45	48.8	18X24			317	-0.1		CC		30.04
DERIVED\PRIMARY			202310	202310	202310	202310						FOR PRESENTATION	HOLOGIC Inc.	BSU285	Source image for image processing operation		Standard Screening - Conventional	Selenia Dimensions								28		AWS:1.10.0.412\ROS:2.10.4800.SDRT.7\M35:1.7.0.32\GIP2D:3.18.0-4.18.0\Filter:1.0.7.2\BP:1.0.2.1\CView:2.1.1.1\CadScience:1.1.0.7\GCal:1.2.0.0\Enhance:1.0.2.2\SNRCNR:1.0.0.0-1.0.1.0\PMC:1.9.0.94\DET:1.11.1.65\DTC:2.1.0.60\GCB:1.10.0.81\GEN:1.10.0.30\VTA:1.	L CC		1.073		1068	100	111700	IN	0.3	W	45	50.1	18X24			297	0.1		CC		31.95
DERIVED\PRIMARY			202402	202402	202402	202402						FOR PRESENTATION	HOLOGIC Inc.	BSU290	Source Image for image processing operation		Standard Screening - Conventional	Selenia Dimensions								28		AWS:1.8.3.63\ROS:2.10.4800.DRT21\M35:1.6.14.5\GIP2D:3.15.0-4.15.0\Filter:1.0.4.3\BP:1.0.1.6\CView:2.0.1.1\GCal:1.1.1.1\Enhance:1.0.0.3\SNRCNR:1.0.0.0-1.0.1.0\PMC:1.8.3.4\DET:1.11.0.74\DTC:2.1.0.60\GCB:1.8.3.28\GEN:1.8.3.5\VTA:1.8.3.1\CRM:1.8.3.11\THD:1.8	L CC		1.073		1032	100	108000	IN	0.3	W	45	99.5	24X29			292	0		CC		31.95
DERIVED\PRIMARY			202309	202309	202309	202309						FOR PRESENTATION	HOLOGIC Inc.	BSU290	Source Image for image processing operation		Screening Mammography	Selenia Dimensions								28		AWS:1.8.3.63\ROS:1.8.1500.22\M35:1.6.14.5\GIP2D:3.15.0-4.15.0\Filter:1.0.4.3\BP:1.0.1.6\CView:2.0.1.1\GCal:1.1.1.1\Enhance:1.0.0.3\SNRCNR:1.0.0.0-1.0.1.0\PMC:1.8.3.4\DET:1.9.0.22\DTC:2.0.8.0\GCB:1.8.3.28\GEN:1.8.3.5\VTA:1.8.3.1\CRM:1.8.3.11\THD:1.8.2.11\	L MLO		1.073		1140	100	118800	IN	0.3	W	45	101.1	24X29			385	0		MLO		30
DERIVED\PRIMARY\			202402	202402	202402	202402						FOR PRESENTATION	GE HEALTHCARE	BSU290	Breast			Senographe Pristina								33.99		7.70.51	ROUTINE		1.07	285\239	571	54	31190	RECIPROCATING\FOCUSED	0.3	Rh	44.6	95	24x29 Standard paddle	eContrast3	libPV 2.0.9	4019	0		CC	0.00935214	32.49
DERIVED\PRIMARY\\LEFT			202401	202401	202401	202401						FOR PRESENTATION	SIEMENS	BSU290	Breast		Bilateral Mammogram - PRIME	MAMMOMAT Revelation	F1_Gen2							28		VC20G\VX40C SL03P03 syngo VI20B SL33P51\Aws SW versions\Aws\ device\ versions	MAMMOGRAM		1.0266	291\232	580	178	96120	NONE\PRIME	0.3	W	43	75.9	13			60	0.05		CC		32.8
ORIGINAL\PRIMARY\			202306	202306	202306	202306						FOR PRESENTATION	GE HEALTHCARE	BSU299	BREAST			Senographe Essential								30		Ads Application Package VERSION ADS_54.10	ROUTINE		1	306\239	1145	62	71200	RECIPROCATING\FOCUSED	0.3	Rh	48	100		PREMIUM_VIEW	GEMS_FFDM_PV	7782	0		CC	0.00976326	32.4353
DERIVED\PRIMARY\\RIGHT			202311	202311	202311	202311						FOR PRESENTATION	SIEMENS	BSU302	Breast		Bilateral Mammogram	MAMMOMAT Revelation	F0_Gen1							29		VC20G\VX40C SL03P03 syngo VI20B SL33P51\Aws SW versions\Aws\ device\ versions	MAMMOGRAM		1.0266	232\172	619	141	82220	FOCUSED\PARALLEL	0.3	W	53	0	5			37	-0.07		CC		30
DERIVED\PRIMARY\\LEFT			202310	202310	202310	202310						FOR PRESENTATION	SIEMENS	BSU302	Breast		Bilateral Mammo	MAMMOMAT Revelation	F0_Gen1							29		VC20G\VX40C SL03P03 syngo VI20B SL33P51\Aws SW versions\Aws\ device\ versions	MAMMOGRAM		1.0266	291\232	613	152	88470	FOCUSED\PARALLEL	0.3	W	53	0	13			40	-0.06		CC		27.7
DERIVED\PRIMARY\			202311	202311	202311	202311						FOR PRESENTATION	GE HEALTHCARE	BSU304	Breast			Senographe Pristina								33.99		7.70.51	3D_ROUTINE+2D_ROUTINE		1.07	229\191	660	54	36140	RECIPROCATING\FOCUSED	0.3	Rh	46.8	101	Sliding 19x23 Standard paddle	eContrast4	libPV 2.0.9 eC3B	4500	0		CC	0.00900713	29.93
DERIVED\PRIMARY\			202305	202305	202305	202305						FOR PRESENTATION	GE HEALTHCARE	BSU304	Breast			Senographe Pristina								33.99		7.70.51	ROUTINE		1.07	285\239	645	54	35230	RECIPROCATING\FOCUSED	0.3	Rh	45.9	96	24x29 Standard paddle	eContrast4	libPV 2.0.9	4440	0		CC	0.0098746	32.37
DERIVED\PRIMARY\			202311	202311	202311	202311						FOR PRESENTATION	GE HEALTHCARE	BSU304	Breast			Senographe Pristina								33.99		7.70.51	3D_ROUTINE+2D_ROUTINE		1.07	285\239	701	54	38360	RECIPROCATING\FOCUSED	0.3	Rh	49.1	91	24x29 Standard paddle	eContrast4	libPV 2.0.9	4620	0		CC	0.00940191	30.05
DERIVED\PRIMARY			202312	202312	202312	202312						FOR PRESENTATION	HOLOGIC Inc.	BSU304	Source image for image processing operation		Standard Screening - Combo	3Dimensions								28		AWS:1.11.1.75\ROS:2.11.4800.CBSDRT.5\M35:1.8.0.90\GIP2D:3.19.0-4.18.5\Filter:1.0.7.3\BP:1.0.2.2\CView:2.1.1.2\CadScience:2.0.0.26\GCal:1.2.0.0\Enhance:1.0.2.4\CEDMSub:1.6.0.1\CEDMGetk:1.0.3.2\SNRCNR:1.0.0.0-1.0.1.0\PMC:1.9.0.94\DET:1.12.1.3\DTC:2.1.0.60\	L CC Combo		1.073		1124	150	173600	IN	0.3	W	49	104.7	18X24			345	0		CC		32.06
ORIGINAL\PRIMARY\			202310	202310	202310	202310						FOR PRESENTATION	GE HEALTHCARE	BSU304	Breast			Senographe Essential								30		Ads Application Package VERSION ADS_56.21.3	ROUTINE		1	306\239	1072	62	66600	RECIPROCATING\FOCUSED	0.3	Rh	45	70	22	eContrast3	GEMS_FFDM_PV	6455	0		CC	0.00888022	30.0545
DERIVED\PRIMARY\			202311	202311	202311	202311						FOR PRESENTATION	GE HEALTHCARE	BSU034	Breast			Senographe Pristina								33.99		7.70.51	ROUTINE		1.07	229\191	689	54	37650	RECIPROCATING\FOCUSED	0.3	Rh	52.6	50	Sliding 19x23 Standard paddle	eContrast3	libPV 2.0.9 eC3B	4690	0		CC	0.0104146	30.42
DERIVED\PRIMARY\			202312	202312	202312	202312						FOR PRESENTATION	GE HEALTHCARE	BSU034	Breast			Senographe Pristina								33.99		7.70.51	ROUTINE		1.07	229\191	608	54	33240	RECIPROCATING\FOCUSED	0.3	Rh	53.1	30	Sliding 19x23 Flexible paddle	eContrast3	libPV 2.0.9 eC3B	4450	0		CC	0.00975213	31.52
DERIVED\PRIMARY			202311	202311	202311	202311						FOR PRESENTATION	HOLOGIC Inc.	BSU344	Source image for image processing operation		Unilateral Mammography Left	Selenia Dimensions								28		AWS:1.8.3.63\ROS:2.9.4800.LRT14\M35:1.6.14.5\GIP2D:3.15.0-4.15.0\Filter:1.0.4.3\BP:1.0.1.6\CView:2.0.1.1\GCal:1.1.1.1\Enhance:1.0.0.3\SNRCNR:1.0.0.0-1.0.1.0\PMC:1.8.3.4\DET:1.9.0.22\DTC:2.0.8.0\GCB:1.8.3.28\GEN:1.8.3.5\VTA:1.8.3.1\CRM:1.8.3.11\THD:1.8.2.	L CC		1.073		1035	100	108400	IN	0.3	W	45	101.3	24X29			323	0		CC		31.99
DERIVED\PRIMARY			202401	202401	202401	202401						FOR PRESENTATION	HOLOGIC Inc.	BSU344	Source image for image processing operation		Standard Screening - Combo	Selenia Dimensions								28		AWS:1.8.4.123\ROS:2.9.4800.LRT14\M35:1.6.14.5\GIP2D:3.15.0-4.16.1\Filter:1.0.4.3\BP:1.0.1.6\CView:2.0.2.0\GCal:1.1.2.0\Enhance:1.0.0.3\SNRCNR:1.0.0.0-1.0.1.0\PMC:1.8.3.4\DET:1.9.0.22\DTC:2.0.8.0\GCB:1.8.3.28\GEN:1.8.3.5\VTA:1.8.3.1\CRM:1.8.3.11\THD:1.8.2	L CC		1.073		1118	110	127900	IN	0.3	W	46	98.1	24X29			312	0		CC		31.48
DERIVED\PRIMARY			202401	202401	202401	202401						FOR PRESENTATION	HOLOGIC Inc.	BSU344	Source image for image processing operation		ultrasound	Selenia Dimensions								28		AWS:1.8.4.123\ROS:2.9.4800.LRT14\M35:1.6.14.5\GIP2D:3.15.0-4.16.1\Filter:1.0.4.3\BP:1.0.1.6\CView:2.0.2.0\GCal:1.1.2.0\Enhance:1.0.0.3\SNRCNR:1.0.0.0-1.0.1.0\PMC:1.8.3.4\DET:1.9.0.22\DTC:2.0.8.0\GCB:1.8.4.27\GEN:1.8.3.5\VTA:1.8.3.1\CRM:1.8.3.11\THD:1.8.2	L CC		1.073		1148	140	165600	IN	0.3	W	49	103.3	24X29			361	0		CC		29.9
DERIVED\PRIMARY			202402	202402	202402	202402						FOR PRESENTATION	HOLOGIC Inc.	BSU369	Source image for image processing operation		Standard Screening - Conventional	Selenia Dimensions								28		AWS:1.10.0.412\ROS:2.10.4800.SDRT.7\M35:1.7.0.32\GIP2D:3.18.0-4.18.0\Filter:1.0.7.2\BP:1.0.2.1\CView:2.1.1.1\CadScience:1.1.0.7\GCal:1.2.0.0\Enhance:1.0.2.2\SNRCNR:1.0.0.0-1.0.1.0\PMC:1.9.0.94\DET:1.11.1.65\DTC:2.1.0.60\GCB:1.10.0.81\GEN:1.10.0.30\VTA:1.	L CC		1.073		1102	100	115100	IN	0.3	W	46	57.1	18X24			342	-0.1		CC		32.26
DERIVED\PRIMARY\\RIGHT			202308	202308	202308	202308						FOR PRESENTATION	SIEMENS	BSU372	QA Mammography		Bilateral Mammogram	MAMMOMAT Revelation	F0_Gen1_HighContrast							29		VC20G\VX40C SL03P03 syngo VI20B SL33P51\Aws SW versions\Aws\ device\ versions	MAMMOGRAM		1.0266	232\172	790	172	128950	FOCUSED\PARALLEL	0.3	W	52	89.6	22			61	0.09		CC		32.2
DERIVED\PRIMARY\\RIGHT			202312	202312	202312	202312						FOR PRESENTATION	SIEMENS	BSU372	Breast		Bilateral Mammogram	Mammomat Inspiration	IPPGname=Standard_OV2HighContrast IPPGparameters=OpView2:_AM(1/1.89)_NI(1)_GaL(31)_H(127/0.00)_E(15/0.00/0)_AE(3/-0.30)_I(0/0.00010/-30)_WM(2/200/5.00)_VM(0)_GL((2/3.00/2048/270))_SB(1)_SEG(1446/0)_ST(0/1446/1.89)_ROI(0/0/0/0)							29		VB41A(VX16B) (SL65P66)\/ syngo VE33A SL75P85 VB41A(VX16B) SL65 PACK P66\Aws SW versions\Aws\ device\ versions	MAMMOGRAM		1.02686	238\177	648	162	104690	FOCUSED\PARALLEL	0.3	W	56	96				44	0		CC		31.1
DERIVED\PRIMARY			202307	202307	202307	202307						FOR PRESENTATION	HOLOGIC Inc.	BSU411	Source image for image processing operation		XR Mammogram Both	3Dimensions								28		AWS:1.9.1.8\ROS:2.10.4800.DRT21\M35:1.6.16.63\GIP2D:3.16.0-4.16.4\Filter:1.0.7.2\BP:1.0.2.1\CView:2.1.1.1\CadScience:1.0.0.20\GCal:1.2.0.0\Enhance:1.0.2.1\SNRCNR:1.0.0.0-1.0.1.0\PMC:1.9.0.94\DET:1.11.0.74\DTC:2.1.0.60\GCB:1.9.1.10\GEN:1.9.0.98\VTA:1.9.0.	L CC		1.073		1174	160	192700	IN	0.3	W	47	98	18X24			313	0.1		CC		31.71
DERIVED\PRIMARY			202310	202310	202310	202310						FOR PRESENTATION	HOLOGIC Inc.	BSU411	Source image for image processing operation		XR Mammogram Both	Selenia Dimensions								28		AWS:1.9.0.632\ROS:2.10.4800.DRT10\M35:1.6.16.63\GIP2D:3.16.0-4.16.4\Filter:1.0.7.2\BP:1.0.2.1\CView:2.1.1.1\CadScience:1.0.0.20\GCal:1.2.0.0\Enhance:1.0.2.1\SNRCNR:1.0.0.0-1.0.1.0\PMC:1.9.0.94\DET:1.11.0.64\DTC:2.1.0.60\GCB:1.9.0.127\GEN:1.9.0.98\VTA:1.9	L CC		1.073		1178	130	158000	IN	0.3	W	47	59.6	18X24			284	-1.2		CC		32.09
DERIVED\PRIMARY			202402	202402	202402	202402						FOR PRESENTATION	HOLOGIC Inc.	BSU430	Source Image for image processing operation		Standard Screening - Conventional	Selenia Dimensions								28		AWS:1.10.0.412\ROS:1.9.1500.0\M35:1.7.0.32\GIP2D:3.18.0-4.18.0\Filter:1.0.7.2\BP:1.0.2.1\CView:2.1.1.1\CadScience:1.1.0.7\GCal:1.2.0.0\Enhance:1.0.2.2\SNRCNR:1.0.0.0-1.0.1.0\PMC:1.9.0.94\DET:1.11.1.65\DTC:2.1.0.60\GCB:1.10.0.81\GEN:1.10.0.30\VTA:1.10.0.3	L CC		1.073		958	100	100700	IN	0.3	W	45	67.1	18X24			402	0		CC		30.07
DERIVED\PRIMARY			202311	202311	202311	202311						FOR PRESENTATION	HOLOGIC Inc.	BSU430	Source image for image processing operation		Standard Screening - Conventional	Selenia Dimensions								28		AWS:1.10.0.412\ROS:2.10.4800.SDRT.7\M35:1.7.0.32\GIP2D:3.18.0-4.18.0\Filter:1.0.7.2\BP:1.0.2.1\CView:2.1.1.1\CadScience:1.1.0.7\GCal:1.2.0.0\Enhance:1.0.2.2\SNRCNR:1.0.0.0-1.0.1.0\PMC:1.9.0.94\DET:1.11.1.65\DTC:2.1.0.60\GCB:1.10.0.81\GEN:1.10.0.30\VTA:1.	L CC		1.073		791	100	84000	IN	0.3	W	46	49.3	18X24			281	0		CC		32.02
DERIVED\PRIMARY			202402	202402	202402	202402						FOR PRESENTATION	HOLOGIC Inc.	BSU430	Source image for image processing operation		Standard Screening - Conventional	Selenia Dimensions								28		AWS:1.10.0.412\ROS:2.10.4800.SDRT.7\M35:1.7.0.32\GIP2D:3.18.0-4.18.0\Filter:1.0.7.2\BP:1.0.2.1\CView:2.1.1.1\CadScience:1.1.0.7\GCal:1.2.0.0\Enhance:1.0.2.2\SNRCNR:1.0.0.0-1.0.1.0\PMC:1.9.0.94\DET:1.11.1.65\DTC:2.1.0.60\GCB:1.10.0.81\GEN:1.10.0.30\VTA:1.	L CC		1.073		928	100	97700	IN	0.3	W	45	44.4	18X24			326	-0.1		CC		32.06
DERIVED\PRIMARY			202307	202307	202307	202307						FOR PRESENTATION	HOLOGIC Inc.	BSU430	Source image for image processing operation		Standard Screening - Conventional	Selenia Dimensions								28		AWS:1.10.0.412\ROS:2.10.4800.SDRT.7\M35:1.7.0.32\GIP2D:3.18.0-4.18.0\Filter:1.0.7.2\BP:1.0.2.1\CView:2.1.1.1\CadScience:1.1.0.7\GCal:1.2.0.0\Enhance:1.0.2.2\SNRCNR:1.0.0.0-1.0.1.0\PMC:1.9.0.94\DET:1.11.1.65\DTC:2.1.0.60\GCB:1.10.0.81\GEN:1.10.0.30\VTA:1.	L CC		1.073		877	100	92600	IN	0.3	W	46	49.7	18X24			312	0		CC		32.06
DERIVED\PRIMARY			202310	202310	202310	202310						FOR PRESENTATION	HOLOGIC Inc.	BSU430	Source image for image processing operation		Standard Screening - Conventional	Selenia Dimensions								28		AWS:1.10.0.412\ROS:1.9.1500.0\M35:1.7.0.32\GIP2D:3.18.0-4.18.0\Filter:1.0.7.2\BP:1.0.2.1\CView:2.1.1.1\CadScience:1.1.0.7\GCal:1.2.0.0\Enhance:1.0.2.2\SNRCNR:1.0.0.0-1.0.1.0\PMC:1.9.0.94\DET:1.11.1.65\DTC:2.1.0.60\GCB:1.10.0.81\GEN:1.10.0.30\VTA:1.10.0.3	L CC		1.073		945	100	99400	IN	0.3	W	44	59.1	18X24			371	0		CC		30.04
DERIVED\PRIMARY			202401	202401	202401	202401						FOR PRESENTATION	HOLOGIC Inc.	BSU430	Source image for image processing operation		Standard Screening - Conventional	Selenia Dimensions								28		AWS:1.10.0.412\ROS:2.10.4800.SDRT.7\M35:1.7.0.32\GIP2D:3.18.0-4.18.0\Filter:1.0.7.2\BP:1.0.2.1\CView:2.1.1.1\CadScience:1.1.0.7\GCal:1.2.0.0\Enhance:1.0.2.2\SNRCNR:1.0.0.0-1.0.1.0\PMC:1.9.0.94\DET:1.11.1.65\DTC:2.1.0.60\GCB:1.10.0.81\GEN:1.10.0.30\VTA:1.	L CC		1.073		841	100	89000	IN	0.3	W	46	51.9	18X24			310	-0.1		CC		32.09
DERIVED\PRIMARY			202311	202311	202311	202311						FOR PRESENTATION	HOLOGIC Inc.	BSU430	Source image for image processing operation		Standard Screening - Conventional	Selenia Dimensions								28		AWS:1.10.0.412\ROS:2.10.4800.SDRT.7\M35:1.7.0.32\GIP2D:3.18.0-4.18.0\Filter:1.0.7.2\BP:1.0.2.1\CView:2.1.1.1\CadScience:1.1.0.7\GCal:1.2.0.0\Enhance:1.0.2.2\SNRCNR:1.0.0.0-1.0.1.0\PMC:1.9.0.94\DET:1.11.1.65\DTC:2.1.0.60\GCB:1.10.0.81\GEN:1.10.0.30\VTA:1.	L CC		1.073		1001	100	105000	IN	0.3	W	44	51.3	18X24			310	0		CC		32.06
DERIVED\PRIMARY			202311	202311	202311	202311						FOR PRESENTATION	HOLOGIC Inc.	BSU430	Source image for image processing operation		Standard Screening - Conventional	Selenia Dimensions								28		AWS:1.10.0.412\ROS:2.10.4800.SDRT.7\M35:1.7.0.32\GIP2D:3.18.0-4.18.0\Filter:1.0.7.2\BP:1.0.2.1\CView:2.1.1.1\CadScience:1.1.0.7\GCal:1.2.0.0\Enhance:1.0.2.2\SNRCNR:1.0.0.0-1.0.1.0\PMC:1.9.0.94\DET:1.11.1.65\DTC:2.1.0.60\GCB:1.10.0.81\GEN:1.10.0.30\VTA:1.	L CC		1.073		937	100	98500	IN	0.3	W	47	48.9	18X24			312	0		CC		31.75
DERIVED\PRIMARY			202402	202402	202402	202402						FOR PRESENTATION	HOLOGIC Inc.	BSU430	Source image for image processing operation		Standard Screening - Conventional	Selenia Dimensions								28		AWS:1.10.0.412\ROS:2.10.4800.SDRT.7\M35:1.7.0.32\GIP2D:3.18.0-4.18.0\Filter:1.0.7.2\BP:1.0.2.1\CView:2.1.1.1\CadScience:1.1.0.7\GCal:1.2.0.0\Enhance:1.0.2.2\SNRCNR:1.0.0.0-1.0.1.0\PMC:1.9.0.94\DET:1.11.1.65\DTC:2.1.0.60\GCB:1.10.0.81\GEN:1.10.0.30\VTA:1.	L CC		1.073		1014	100	106300	IN	0.3	W	44	60.9	18X24			313	0		CC		32.12
DERIVED\PRIMARY			202312	202312	202312	202312						FOR PRESENTATION	HOLOGIC Inc.	BSU430	Source image for image processing operation		Standard Screening - Conventional	3Dimensions								28		AWS:1.11.1.75\ROS:2.11.4800.CBSDRT.5\M35:1.8.0.90\GIP2D:3.19.0-4.18.5\Filter:1.0.7.3\BP:1.0.2.2\CView:2.1.1.2\CadScience:2.0.0.26\GCal:1.2.0.0\Enhance:1.0.2.4\CEDMSub:1.6.0.1\CEDMGetk:1.0.3.2\SNRCNR:1.0.0.0-1.0.1.0\PMC:1.9.0.94\DET:1.12.1.3\DTC:2.1.0.60\	L CC		1.073		1009	100	105800	IN	0.3	W	45	61.1	18X24			351	0.1		CC		32.3
DERIVED\PRIMARY			202304	202304	202304	202304						FOR PRESENTATION	HOLOGIC Inc.	BSU430	Source image for image processing operation		Standard Screening Mammo - Conventional	Selenia Dimensions								28		AWS:1.10.0.412\ROS:2.10.4800.SDRT.7\M35:1.7.0.32\GIP2D:3.18.0-4.18.0\Filter:1.0.7.2\BP:1.0.2.1\CView:2.1.1.1\CadScience:1.1.0.7\GCal:1.2.0.0\Enhance:1.0.2.2\SNRCNR:1.0.0.0-1.0.1.0\PMC:1.9.0.94\DET:1.11.1.65\DTC:2.1.0.60\GCB:1.10.0.81\GEN:1.10.0.30\VTA:1.	L CC		1.073		898	100	94700	IN	0.3	W	46	44.7	18X24			293	0		CC		31.99
DERIVED\PRIMARY			202310	202310	202310	202310						FOR PRESENTATION	HOLOGIC Inc.	BSU430	Source image for image processing operation		Standard Screening - Conventional	3Dimensions								28		AWS:1.10.0.412\ROS:2.10.4800.SDRT.7\M35:1.7.0.32\GIP2D:3.18.0-4.18.0\Filter:1.0.7.2\BP:1.0.2.1\CView:2.1.1.1\CadScience:1.1.0.7\GCal:1.2.0.0\Enhance:1.0.2.2\SNRCNR:1.0.0.0-1.0.1.0\PMC:1.9.0.94\DET:1.11.1.65\DTC:2.1.0.60\GCB:1.10.0.81\GEN:1.10.0.30\VTA:1.	L CC		1.073		1059	100	110700	IN	0.3	W	46	50.2	18X24			343	-0.1		CC		31.61
DERIVED\PRIMARY			202310	202310	202310	202310						FOR PRESENTATION	HOLOGIC Inc.	BSU430	Source image for image processing operation		No Views	3Dimensions								28		AWS:1.10.0.412\ROS:2.10.4800.SDRT.7\M35:1.7.0.32\GIP2D:3.18.0-4.18.0\Filter:1.0.7.2\BP:1.0.2.1\CView:2.1.1.1\CadScience:1.1.0.7\GCal:1.2.0.0\Enhance:1.0.2.2\SNRCNR:1.0.0.0-1.0.1.0\PMC:1.9.0.94\DET:1.11.1.65\DTC:2.1.0.60\GCB:1.10.0.81\GEN:1.10.0.30\VTA:1.	L CC		1.073		889	100	93800	IN	0.3	W	45	52.4	18X24			307	-0.1		CC		31.95
DERIVED\PRIMARY			202311	202311	202311	202311						FOR PRESENTATION	HOLOGIC Inc.	BSU430	Source image for image processing operation		Screening Mammogram	Selenia Dimensions								28		AWS:1.10.0.412\ROS:2.10.4800.SDRT.7\M35:1.7.0.32\GIP2D:3.18.0-4.18.0\Filter:1.0.7.2\BP:1.0.2.1\CView:2.1.1.1\CadScience:1.1.0.7\GCal:1.2.0.0\Enhance:1.0.2.2\SNRCNR:1.0.0.0-1.0.1.0\PMC:1.9.0.94\DET:1.11.1.65\DTC:2.1.0.60\GCB:1.10.0.81\GEN:1.10.0.30\VTA:1.	L CC		1.073		931	100	98000	IN	0.3	W	47	49.4	18X24			330	0.1		CC		31.99
DERIVED\PRIMARY			202306	202306	202306	202306						FOR PRESENTATION	HOLOGIC Inc.	BSU430	Source image for image processing operation		Mammo Standard Screening - Conventional	Selenia Dimensions								28		AWS:1.10.0.412\ROS:2.10.4800.SDRT.7\M35:1.7.0.32\GIP2D:3.18.0-4.18.0\Filter:1.0.7.2\BP:1.0.2.1\CView:2.1.1.1\CadScience:1.1.0.7\GCal:1.2.0.0\Enhance:1.0.2.2\SNRCNR:1.0.0.0-1.0.1.0\PMC:1.9.0.94\DET:1.11.1.65\DTC:2.1.0.60\GCB:1.10.0.81\GEN:1.10.0.30\VTA:1.	L CC		1.073		522	100	57100	IN	0.3	W	44	59.5	18X24			311	0.1		CC		32.36
DERIVED\PRIMARY\			202311	202311	202311	202311						FOR PRESENTATION	GE HEALTHCARE	BSU480	Breast			Senographe Pristina								33.99		7.70.28	ROUTINE		1.07	285\239	565	54	30870	RECIPROCATING\FOCUSED	0.3	Rh	44.2	97	24x29 Standard paddle	eContrast3	libPV 2.0.9	3910	0		CC	0.00880061	31
DERIVED\PRIMARY\			202308	202308	202308	202308						FOR PRESENTATION	GE HEALTHCARE	BSU480	Breast			Senographe Pristina								33.99		7.70.51	ROUTINE		1.07	285\239	532	54	29060	RECIPROCATING\FOCUSED	0.3	Rh	44	106	24x29 Standard paddle	eContrast3	libPV 2.0.9	3840	0		CC	0.00916011	30
DERIVED\PRIMARY\			202302	202302	202302	202302						FOR PRESENTATION	GE HEALTHCARE	BSU480	Breast			Senographe Pristina								33.99		7.70.51	ROUTINE		1.07	285\239	578	54	31630	RECIPROCATING\FOCUSED	0.3	Rh	43.9	96	24x29 Standard paddle	eContrast3	libPV 2.0.9	3880	0		CC	0.00930918	31
DERIVED\SECONDARY\			202310	202310	202310	202310						FOR PRESENTATION	GE HEALTHCARE	BSU480	Breast			Senographe Pristina								33.99		7.70.51	ROUTINE		1.07	285\239	600	54	32800	RECIPROCATING\FOCUSED	0.3	Rh	44.1	100	24x29 Standard paddle	eContrast6	libPV 2.0.9 eC3B	4260	0		CC	0.009257	32.98
DERIVED\PRIMARY\			202312	202312	202312	202312						FOR PRESENTATION	GE HEALTHCARE	BSU480	Breast			Senographe Pristina								34		7.70.51	ROUTINE		1.07	285\239	569	54	31130	RECIPROCATING\FOCUSED	0.3	Rh	44.4	95	24x29 Standard paddle	eContrast3	libPV 2.0.9	3980	0		CC	0.0102383	33
DERIVED\PRIMARY			202309	202309	202309	202309						FOR PRESENTATION	HOLOGIC Inc.	BSU482	Source image for image processing operation		Standard Screening - Conventional	3Dimensions								28		AWS:1.11.1.75\ROS:2.11.4800.CBSDRT.5\M35:1.8.0.90\GIP2D:3.19.0-4.18.5\Filter:1.0.7.3\BP:1.0.2.2\CView:2.1.1.2\CadScience:2.0.0.26\GCal:1.2.0.0\Enhance:1.0.2.4\CEDMSub:1.6.0.1\CEDMGetk:1.0.3.2\SNRCNR:1.0.0.0-1.0.1.0\PMC:1.9.0.94\DET:1.12.1.3\DTC:2.1.0.60\	R CC		1.073		1135	110	129700	IN	0.3	W	47	116.6	18X24			359	0		CC		32.09
DERIVED\PRIMARY			202309	202309	202309	202309						FOR PRESENTATION	HOLOGIC Inc.	BSU482	Source image for image processing operation		No Views	3Dimensions								28		AWS:1.10.0.412\ROS:2.10.4800.SDRT.7\M35:1.7.0.32\GIP2D:3.18.0-4.18.0\Filter:1.0.7.2\BP:1.0.2.1\CView:2.1.1.1\CadScience:1.1.0.7\GCal:1.2.0.0\Enhance:1.0.2.2\SNRCNR:1.0.0.0-1.0.1.0\PMC:1.9.0.94\DET:1.11.1.65\DTC:2.1.0.60\GCB:1.10.0.81\GEN:1.10.0.30\VTA:1.	R CC		1.073		1165	110	133200	IN	0.3	W	45	85.6	18X24			353	0		CC		31.92
DERIVED\PRIMARY\\LEFT			202307	202307	202307	202307						FOR PRESENTATION	SIEMENS	BSU482	Breast		Left Mammogram	Mammomat Inspiration	IPPGname=Standard_OV2HighContrast IPPGparameters=OpView2:_AM(1/1.69)_NI(1)_GaL(31)_H(127/0.00)_E(15/0.00/0)_AE(3/-0.30)_I(0/0.00010/-30)_WM(2/200/5.00)_VM(0)_GL((2/3.00/2048/270))_SB(1)_SEG(1456/0)_ST(0/1456/1.69)_ROI(0/0/0/0)							28		VB41B (SL13P14)\/ syngo VE33A SL75P85 VB41B SL13 PACK P14\Aws SW versions\Aws\ device\ versions	MAMMOGRAM		1.02686	238\177	835	169	140750	FOCUSED\PARALLEL	0.3	W	45	90.7				85	-0.1		CC		29.9
DERIVED\PRIMARY\\LEFT			202307	202307	202307	202307						FOR PRESENTATION	SIEMENS	BSU482	Breast		Left Mammogram	Mammomat Inspiration	IPPGname=Standard_OV2HighContrast IPPGparameters=OpView2:_AM(1/1.89)_NI(1)_GaL(31)_H(127/0.00)_E(15/0.00/0)_AE(3/-0.30)_I(0/0.00010/-30)_WM(2/200/5.00)_VM(0)_GL((2/3.00/2048/270))_SB(1)_SEG(1457/0)_ST(0/1457/1.89)_ROI(0/0/0/0)							28		VB41B (SL13P14)\/ syngo VE33A SL75P85 VB41B SL13 PACK P14\Aws SW versions\Aws\ device\ versions	MAMMOGRAM		1.02686	238\177	816	170	138620	FOCUSED\PARALLEL	0.3	W	44	69.9				87	0.03		CC		30.9
DERIVED\PRIMARY			202402	202402	202402	202402						FOR PRESENTATION	HOLOGIC Inc.	BSU492	Source image for image processing operation		TORMAM	3Dimensions								28		AWS:1.11.1.75\ROS:2.11.4800.CBSDRT.5\M35:1.8.0.90\GIP2D:3.19.0-4.18.5\Filter:1.0.7.3\BP:1.0.2.2\CView:2.1.1.2\CadScience:2.0.0.26\GCal:1.2.0.0\Enhance:1.0.2.4\CEDMSub:1.6.0.1\CEDMGetk:1.0.3.2\SNRCNR:1.0.0.0-1.0.1.0\PMC:1.9.0.94\DET:1.12.1.3\DTC:2.1.0.60\	R CC		1.073		1125	110	128500	IN	0.3	W	46	50.2	18X24			350	0		CC		31.78
DERIVED\PRIMARY\\LEFT			202312	202312	202312	202312						FOR PRESENTATION	SIEMENS	BSU495	Breast		Left Mammogram	MAMMOMAT Revelation	F1_Gen1							29		VC20G\VX40C SL03P03 syngo VI20B SL33P51\Aws SW versions\Aws\ device\ versions	MAMMOGRAM		1.0266	232\172	657	172	106820	FOCUSED\PARALLEL	0.3	W	53	0	22			48	-0.02		CC		32.1
DERIVED\PRIMARY\\LEFT			202311	202311	202311	202311						FOR PRESENTATION	SIEMENS	BSU495	Breast		Left Mammogram	MAMMOMAT Revelation	F1_Gen1							29		VC10E\VX30C SL30P31 syngo VI10A SL46P60 (VZ10A)\Aws SW versions\Aws\ device\ versions	MAMMOGRAM		1.0266	238\177	843	172	138310	FOCUSED\PARALLEL	0.3	W	53	0	22			62	-0.02		CC		32.3
DERIVED\PRIMARY\			202309	202309	202309	202309						FOR PRESENTATION	GE HEALTHCARE	BSU501	Breast			Senographe Pristina								33.99		7.70.51	3D_ROUTINE+2D_ROUTINE		1.07	285\239	613	54	33520	RECIPROCATING\FOCUSED	0.3	Rh	47.1	97	24x29 Standard paddle	eContrast3	libPV 2.0.9 eC3B	4230	0		CC	0.00915337	32
DERIVED\PRIMARY\			202309	202309	202309	202309						FOR PRESENTATION	GE HEALTHCARE	BSU501	Breast			Senographe Pristina								33.99		7.70.51	3D_ROUTINE+2D_ROUTINE		1.07	285\239	623	54	34070	RECIPROCATING\FOCUSED	0.3	Rh	48.3	99	24x29 Standard paddle	eContrast3	libPV 2.0.9 eC3B	4430	0		CC	0.01017	30
DERIVED\PRIMARY\			202312	202312	202312	202312						FOR PRESENTATION	GE HEALTHCARE	BSU502	Breast			Senographe Pristina								33.99		7.70.51	ROUTINE		1.07	285\239	615	54	33590	RECIPROCATING\FOCUSED	0.3	Rh	53.1	54	24x29 Standard paddle	eContrast3	libPV 2.0.9 eC3B	3990	0		CC	0.0109863	31.15
ORIGINAL\PRIMARY\			202308	202308	202308	202308						FOR PRESENTATION	GE HEALTHCARE	BSU502	Breast			Senographe Essential								29		Ads Application Package VERSION ADS_55.31.10	ROUTINE		1	229\191	1046	61	65000	RECIPROCATING\FOCUSED	0.3	Rh	52	50		eContrast3	GEMS_FFDM_PV	6669	0		CC	0.00976938	29.1417
DERIVED\PRIMARY\\LEFT			202401	202401	202401	202401						FOR PRESENTATION	SIEMENS	BSU502	Breast		QC-processed	MAMMOMAT Revelation	F1_Gen1							29		VC20G\VX40C SL03P03 syngo VI20B SL33P51\Aws SW versions\Aws\ device\ versions	MAMMOGRAM		1.0266	232\172	846	172	138790	FOCUSED\PARALLEL	0.3	W	53	0	22			63	-0.02		CC		32.5
DERIVED\PRIMARY\\LEFT			202309	202309	202309	202309						FOR PRESENTATION	SIEMENS	BSU502	Breast		Left Mammogram	MAMMOMAT Revelation	F1_Gen1							29		VC10E\VX30C SL30P31 syngo VI10A SL46P60 (VZ10A)\Aws SW versions\Aws\ device\ versions	MAMMOGRAM		1.0266	238\177	715	172	115630	FOCUSED\PARALLEL	0.3	W	53	0	22			52	-0.01		CC		33.9
DERIVED\PRIMARY\\LEFT			202401	202401	202401	202401						FOR PRESENTATION	SIEMENS	BSU523	Breast		Left Mammogram	MAMMOMAT Revelation	F1_Gen1							29		VC10E\VX30C SL30P31 syngo VI10A SL46P60 (VZ10A)\Aws SW versions\Aws\ device\ versions	MAMMOGRAM		1.0266	238\177	691	172	112120	FOCUSED\PARALLEL	0.3	W	53	0	22			51	-0.11		CC		31
DERIVED\PRIMARY			202311	202311	202311	202311						FOR PRESENTATION	HOLOGIC Inc.	BSU524	Source image for image processing operation		Bilateral Mammogram	Selenia Dimensions								29		AWS:1.8.3.63\ROS:2.9.4800.LRT14\M35:1.6.14.5\GIP2D:3.15.0-4.15.0\Filter:1.0.4.3\BP:1.0.1.6\CView:2.0.1.1\GCal:1.1.1.1\Enhance:1.0.0.3\SNRCNR:1.0.0.0-1.0.1.0\PMC:1.8.3.4\DET:1.9.0.22\DTC:2.0.8.0\GCB:1.8.3.28\GEN:1.8.3.5\VTA:1.8.3.1\CRM:1.8.3.11\THD:1.8.2.	R CC		1.073		1128	120	145100	IN	0.3	W	53	0	18X24			321	0		CC		32.19
DERIVED\PRIMARY			202312	202312	202312	202312						FOR PRESENTATION	HOLOGIC Inc.	BSU524	Source image for image processing operation		Bilateral Mammogram	Selenia Dimensions								29		AWS:1.8.3.63\ROS:2.9.4800.LRT14\M35:1.6.14.5\GIP2D:3.15.0-4.15.0\Filter:1.0.4.3\BP:1.0.1.6\CView:2.0.1.1\GCal:1.1.1.1\Enhance:1.0.0.3\SNRCNR:1.0.0.0-1.0.1.0\PMC:1.8.3.4\DET:1.9.0.22\DTC:2.0.8.0\GCB:1.8.3.28\GEN:1.8.3.5\VTA:1.8.3.1\CRM:1.8.3.11\THD:1.8.2.	L CC		1.073		1124	120	144700	IN	0.3	W	53	0	18X24			336	0		CC		32.19
DERIVED\PRIMARY\			202301	202301	202301	202301						FOR PRESENTATION	GE HEALTHCARE	BSU550	Breast			Senographe Pristina								33.99		7.70.51	ROUTINE		1.07	229\191	700	54	38220	RECIPROCATING\FOCUSED	0.3	Rh	47.6	58	Sliding 19x23 Flexible paddle	eContrast3	libPV 2.0.9 eC3B	4740	0		CC	0.00922879	30.91
DERIVED\PRIMARY\			202401	202401	202401	202401						FOR PRESENTATION	GE HEALTHCARE	BSU550	Breast			Senographe Pristina								33.99		7.70.51	ROUTINE		1.07	229\191	696	54	37990	RECIPROCATING\FOCUSED	0.3	Rh	48.1	69	Sliding 19x23 Flexible paddle	eContrast3	libPV 2.0.9 eC3B	4990	0		CC	0.00970399	34
DERIVED\PRIMARY\			202311	202311	202311	202311						FOR PRESENTATION	GE HEALTHCARE	BSU550	Breast			Senographe Pristina								33.99		7.70.51	ROUTINE		1.07	229\191	681	54	37170	RECIPROCATING\FOCUSED	0.3	Rh	45.6	41	Sliding 19x23 Standard paddle	eContrast3	libPV 2.0.9 eC3B	4770	0		CC	0.00904989	27.61
DERIVED\PRIMARY\			202311	202311	202311	202311						FOR PRESENTATION	GE HEALTHCARE	BSU550	Breast			Senographe Pristina								33.99		7.70.51	ROUTINE		1.07	229\191	651	54	35470	RECIPROCATING\FOCUSED	0.3	Rh	45	72	Sliding 19x23 Standard paddle	eContrast3	libPV 2.0.9 eC3B	4700	0		CC	0.00947129	26.76
DERIVED\PRIMARY\			202403	202403	202403	202403						FOR PRESENTATION	GE HEALTHCARE	BSU587	Breast			Senographe Pristina								33.99		7.70.51	ROUTINE		1.07	229\191	529	54	28940	RECIPROCATING\FOCUSED	0.3	Rh	44.8	54	Sliding 19x23 Standard paddle	eContrast3	libPV 2.0.9 eC3B	3490	0		CC	0.00952905	27.98
DERIVED\PRIMARY			202403	202403	202403	202403						FOR PRESENTATION	GE HEALTHCARE	BSU587	Breast			Senographe Pristina								33.99		7.70.51	ROUTINE		1.07	285\239	572	54	31320	RECIPROCATING\FOCUSED	0.3	Rh	45.9	53	24x29 Standard paddle	eContrast4	libPV 2.0.9 eC3B	3870	0		CC	0.00893864	25.29
DERIVED\PRIMARY			202403	202403	202403	202403						FOR PRESENTATION	HOLOGIC Inc.	BSU587	Source image for image processing operation		TORMAM Rm 1	3Dimensions								28		AWS:1.11.0.388\ROS:2.10.4800.SDRT.7\M35:1.8.0.74\GIP2D:3.19.0-4.18.4\Filter:1.0.7.2\BP:1.0.2.1\CView:2.1.1.1\CadScience:2.0.0.24\GCal:1.2.0.0\Enhance:1.0.2.3\CEDMSub:1.6.0.0\CEDMGetk:1.0.3.1\SNRCNR:1.0.0.0-1.0.1.0\PMC:1.9.0.94\DET:1.12.0.13\DTC:2.1.0.60\	L CC Combo		1.073		980	100	102900	IN	0.3	W	46	49.1	18X24			282	0		CC		31.99
DERIVED\PRIMARY			202403	202403	202403	202403						FOR PRESENTATION	HOLOGIC Inc.	BSU587	Source image for image processing operation		Tormam Rm 4	3Dimensions								28		AWS:1.9.1.8\ROS:2.10.4800.DRT21\M35:1.6.16.63\GIP2D:3.16.0-4.16.4\Filter:1.0.7.2\BP:1.0.2.1\CView:2.1.1.1\CadScience:1.0.0.20\GCal:1.2.0.0\Enhance:1.0.2.1\SNRCNR:1.0.0.0-1.0.1.0\PMC:1.9.0.94\DET:1.11.0.74\DTC:2.1.0.60\GCB:1.9.1.10\GEN:1.9.0.98\VTA:1.9.0.	L CC Combo		1.073		1125	100	117400	IN	0.3	W	47	49.7	18X24			332	0.1		CC		31.95
DERIVED\PRIMARY			202402	202402	202402	202402						FOR PRESENTATION	HOLOGIC Inc.	BSU587	Source image for image processing operation		TORMAM	Selenia Dimensions								28		AWS:1.8.3.63\ROS:2.9.4800.LRT14\M35:1.6.14.5\GIP2D:3.15.0-4.15.0\Filter:1.0.4.3\BP:1.0.1.6\CView:2.0.1.1\GCal:1.1.1.1\Enhance:1.0.0.3\SNRCNR:1.0.0.0-1.0.1.0\PMC:1.8.3.4\DET:1.9.0.22\DTC:2.1.0.60\GCB:1.8.3.28\GEN:1.8.3.5\VTA:1.8.3.1\CRM:1.8.3.11\THD:1.8.2	L CC		1.073		1172	100	122000	IN	0.3	W	48	53.7	24X29			301	0		CC		32.26
DERIVED\PRIMARY			202302	202302	202302	202302						FOR PRESENTATION	HOLOGIC Inc.	BSU639	Source image for image processing operation		Standard Screening - Conventional	3Dimensions								28		AWS:1.11.1.75\ROS:2.11.4800.CBSDRT.5\M35:1.8.0.90\GIP2D:3.19.0-4.18.5\Filter:1.0.7.3\BP:1.0.2.2\CView:2.1.1.2\CadScience:2.0.0.26\GCal:1.2.0.0\Enhance:1.0.2.4\CEDMSub:1.6.0.1\CEDMGetk:1.0.3.2\SNRCNR:1.0.0.0-1.0.1.0\PMC:1.9.0.94\DET:1.12.1.3\DTC:2.1.0.60\	L CC		1.073		1141	120	141700	IN	0.3	W	46	56	18X24			359	0.2		CC		32.09
DERIVED\PRIMARY			202309	202309	202309	202309						FOR PRESENTATION	HOLOGIC Inc.	BSU639	Source image for image processing operation		Screening -Bilateral Mammography	3Dimensions								28		AWS:1.10.0.412\ROS:2.10.4800.SDRT.7\M35:1.7.0.32\GIP2D:3.18.0-4.18.0\Filter:1.0.7.2\BP:1.0.2.1\CView:2.1.1.1\CadScience:1.1.0.7\GCal:1.2.0.0\Enhance:1.0.2.2\SNRCNR:1.0.0.0-1.0.1.0\PMC:1.9.0.94\DET:1.11.1.65\DTC:2.1.0.60\GCB:1.10.0.81\GEN:1.10.0.30\VTA:1.	R CC		1.073		1126	110	128900	IN	0.3	W	48	122.7	18X24			342	0.1		CC		32.06
DERIVED\PRIMARY			202312	202312	202312	202312						FOR PRESENTATION	HOLOGIC Inc.	BSU639	Source image for image processing operation		No Views	Selenia Dimensions								28		AWS:1.10.0.412\ROS:2.10.4800.SDRT.7\M35:1.7.0.32\GIP2D:3.18.0-4.18.0\Filter:1.0.7.2\BP:1.0.2.1\CView:2.1.1.1\CadScience:1.1.0.7\GCal:1.2.0.0\Enhance:1.0.2.2\SNRCNR:1.0.0.0-1.0.1.0\PMC:1.9.0.94\DET:1.11.1.65\DTC:2.1.0.60\GCB:1.10.0.81\GEN:1.10.0.30\VTA:1.	R CC		1.073		1139	120	141600	IN	0.3	W	49	0	18X24			341	-0.1		CC		31.95
DERIVED\PRIMARY			202402	202402	202402	202402						FOR PRESENTATION	HOLOGIC Inc.	BSU655	Source image for image processing operation		Standard Screening - Conventional	3Dimensions								29		AWS:1.10.0.412\ROS:2.10.4800.SDRT.7\M35:1.7.0.32\GIP2D:3.18.0-4.18.0\Filter:1.0.7.2\BP:1.0.2.1\CView:2.1.1.1\CadScience:1.1.0.7\GCal:1.2.0.0\Enhance:1.0.2.2\SNRCNR:1.0.0.0-1.0.1.0\PMC:1.9.0.94\DET:1.11.1.65\DTC:2.1.0.60\GCB:1.10.0.81\GEN:1.10.0.30\VTA:1.	R CC		1.073		549	100	59900	IN	0.3	W	47	25.1	18X24			321	0		CC		32.09
DERIVED\PRIMARY			202310	202310	202310	202310						FOR PRESENTATION	HOLOGIC Inc.	BSU655	Source image for image processing operation		Standard Screening - Conventional	3Dimensions								29		AWS:1.11.0.388\ROS:2.11.4800.CBSDRT.5\M35:1.8.0.74\GIP2D:3.19.0-4.18.4\Filter:1.0.7.2\BP:1.0.2.1\CView:2.1.1.1\CadScience:2.0.0.25\GCal:1.2.0.0\Enhance:1.0.2.3\CEDMSub:1.6.0.0\CEDMGetk:1.0.3.1\SNRCNR:1.0.0.0-1.0.1.0\PMC:1.9.0.94\DET:1.12.0.13\DTC:2.1.0.6	R CC		1.073		569	100	66800	IN	0.3	W	50	0	18X24			318	0		CC		32.02
DERIVED\PRIMARY			202402	202402	202402	202402						FOR PRESENTATION	HOLOGIC Inc.	BSU655	Source Image for image processing operation		Screening Mammography	3Dimensions								29		AWS:1.11.1.75\ROS:2.11.4800.CBSDRT.5\M35:1.8.0.90\GIP2D:3.19.0-4.18.5\Filter:1.0.7.3\BP:1.0.2.2\CView:2.1.1.2\CadScience:2.0.0.26\GCal:1.2.0.0\Enhance:1.0.2.4\CEDMSub:1.6.0.1\CEDMGetk:1.0.3.2\SNRCNR:1.0.0.0-1.0.1.0\PMC:1.9.0.94\DET:1.12.1.3\DTC:2.1.0.60\	R CC		1.073		596	100	69500	IN	0.3	W	50	0	18X24			316	0.1		CC		31.99
DERIVED\PRIMARY			202310	202310	202310	202310						FOR PRESENTATION	HOLOGIC Inc.	BSU658	Source image for image processing operation		Standard Screening - Conventional	Selenia Dimensions								29		AWS:1.8.3.63\ROS:2.9.4800.LRT14\M35:1.6.14.5\GIP2D:3.15.0-4.15.0\Filter:1.0.4.3\BP:1.0.1.6\CView:2.0.1.1\GCal:1.1.1.1\Enhance:1.0.0.3\SNRCNR:1.0.0.0-1.0.1.0\PMC:1.8.3.4\DET:1.9.0.22\DTC:2.0.8.0\GCB:1.8.3.28\GEN:1.8.3.5\VTA:1.8.3.1\CRM:1.8.3.11\THD:1.8.2.	R CC		1.073		1155	120	148400	IN	0.3	W	53	0	18X24			321	0		CC		31.92
DERIVED\PRIMARY			202402	202402	202402	202402						FOR PRESENTATION	HOLOGIC Inc.	BSU658	Source image for image processing operation		Standard Screening - Conventional	Selenia Dimensions								29		AWS:1.9.1.8\ROS:2.10.4800.DRT21\M35:1.6.16.63\GIP2D:3.16.0-4.16.4\Filter:1.0.7.2\BP:1.0.2.1\CView:2.1.1.1\CadScience:1.0.0.20\GCal:1.2.0.0\Enhance:1.0.2.1\SNRCNR:1.0.0.0-1.0.1.0\PMC:1.9.0.94\DET:1.11.0.74\DTC:2.1.0.60\GCB:1.9.1.10\GEN:1.9.0.98\VTA:1.9.0.	L CC		1.073		1159	120	149000	IN	0.3	W	53	0	18X24			350	0		CC		32.02
DERIVED\PRIMARY			202401	202401	202401	202401						FOR PRESENTATION	HOLOGIC Inc.	BSU658	Source image for image processing operation		XR MAMMOGRAM LT	Selenia Dimensions								29		AWS:1.10.0.412\ROS:2.10.4800.SDRT.7\M35:1.7.0.32\GIP2D:3.18.0-4.18.0\Filter:1.0.7.2\BP:1.0.2.1\CView:2.1.1.1\CadScience:1.1.0.7\GCal:1.2.0.0\Enhance:1.0.2.2\SNRCNR:1.0.0.0-1.0.1.0\PMC:1.9.0.94\DET:1.11.1.65\DTC:2.1.0.60\GCB:1.10.0.81\GEN:1.10.0.30\VTA:1.	L CC		1.073		1162	120	149400	IN	0.3	W	53	0	18X24			337	-0.2		CC		32.23
DERIVED\PRIMARY\\LEFT			202311	202311	202311	202311						FOR PRESENTATION	SIEMENS	BSU671	Breast		L Mammogram	MAMMOMAT Revelation	F0_Gen1							28		VC20G\VX40C SL03P03 syngo VI20B SL33P51\Aws SW versions\Aws\ device\ versions	MAMMOGRAM		1.0266	232\172	744	178	124780	FOCUSED\PARALLEL	0.3	W	42	80.8	22			80	-1.39		CC		28.3
DERIVED\PRIMARY			202307	202307	202307	202307						FOR PRESENTATION	HOLOGIC Inc.	BSU723	Source Image for image processing operation		Bilateral Mammo	Selenia Dimensions								28		AWS:1.10.0.412\ROS:1.9.1500.0\M35:1.7.0.32\GIP2D:3.18.0-4.18.0\Filter:1.0.7.2\BP:1.0.2.1\CView:2.1.1.1\CadScience:1.1.0.7\GCal:1.2.0.0\Enhance:1.0.2.2\SNRCNR:1.0.0.0-1.0.1.0\PMC:1.9.0.94\DET:1.11.1.65\DTC:2.1.0.60\GCB:1.10.0.81\GEN:1.10.0.30\VTA:1.10.0.3	L CC		1.073		911	100	95900	IN	0.3	W	46	53.5	18X24			381	0		CC		32.06
DERIVED\PRIMARY			202403	202403	202403	202403						FOR PRESENTATION	HOLOGIC Inc.	BSU732	Source image for image processing operation		Unilateral Mammography Left	Selenia Dimensions								29		AWS:1.8.3.63\ROS:2.9.4800.LRT14\M35:1.6.14.5\GIP2D:3.15.0-4.15.0\Filter:1.0.4.3\BP:1.0.1.6\CView:2.0.1.1\GCal:1.1.1.1\Enhance:1.0.0.3\SNRCNR:1.0.0.0-1.0.1.0\PMC:1.8.3.4\DET:1.9.0.22\DTC:2.0.8.0\GCB:1.8.3.28\GEN:1.8.3.5\VTA:1.8.3.1\CRM:1.8.3.11\THD:1.8.2.	L CC		1.073		1173	110	138800	IN	0.3	W	53	0	18X24			347	0.2		CC		32.23
DERIVED\PRIMARY			202402	202402	202402	202402						FOR PRESENTATION	GE HEALTHCARE	BSU734	XR Screening Mammogram Both		XR Screening Mammogram Both	Senographe Pristina								33.99		7.70.51	ROUTINE		1.07	285\239	862	54	47130	RECIPROCATING\FOCUSED	0.3	Rh	44.3	54	24x29 Standard paddle	eContrast3	libPV 2.0.9 eC3B	5910	0		CC	0.00898571	24.8
DERIVED\PRIMARY\			202402	202402	202402	202402						FOR PRESENTATION	GE HEALTHCARE	BSU734	XR Screening Mammogram Both		XR Screening Mammogram Both	Senographe Pristina								33.99		7.70.51	ROUTINE		1.07	285\239	899	54	49180	RECIPROCATING\FOCUSED	0.3	Rh	44.3	49	24x29 Standard paddle	eContrast3	libPV 2.0.9 eC3B	6320	0		CC	0.00928202	28.1
DERIVED\PRIMARY\			202402	202402	202402	202402						FOR PRESENTATION	GE HEALTHCARE	BSU734	XR Screening Mammogram Both		XR Screening Mammogram Both	Senographe Pristina								33.99		7.70.51	3D_ROUTINE+2D_ROUTINE		1.07	285\239	803	54	43910	RECIPROCATING\FOCUSED	0.3	Rh	44.7	42	24x29 Standard paddle	eContrast3	libPV 2.0.9 eC3B	5500	0		CC	0.00980766	30.05
DERIVED\PRIMARY\\LEFT			202402	202402	202402	202402						FOR PRESENTATION	SIEMENS	BSU734	Breast		Bilateral Mammogram	MAMMOMAT Revelation	F1_Gen1							28		VC20G\VX40C SL03P03 syngo VI20B SL33P51\Aws SW versions\Aws\ device\ versions	MAMMOGRAM		1.0266	291\232	657	178	111030	FOCUSED\PARALLEL	0.3	W	45	69	13			64	0.08		CC		28.5
DERIVED\PRIMARY			202402	202402	202402	202402						FOR PRESENTATION	GE HEALTHCARE	BSU734	XR Screening Mammogram Both		XR Screening Mammogram Both	Senographe Pristina								33.99		7.70.51	ROUTINE		1.07	285\239	806	54	44110	RECIPROCATING\FOCUSED	0.3	Rh	45.4	46	24x29 Standard paddle	eContrast3	libPV 2.0.9 eC3B	5540	0		CC	0.0101122	25.41
DERIVED\PRIMARY			202402	202402	202402	202402						FOR PRESENTATION	GE HEALTHCARE	BSU734	XR Screening Mammogram Both		XR Screening Mammogram Both	Senographe Pristina								33.99		7.70.51	ROUTINE		1.07	285\239	806	54	44060	RECIPROCATING\FOCUSED	0.3	Rh	45.6	45	24x29 Standard paddle	eContrast3	libPV 2.0.9 eC3B	5920	0		CC	0.00900915	24.32
ORIGINAL\PRIMARY\			202402	202402	202402	202402						FOR PRESENTATION	GE HEALTHCARE	BSU734	XR Screening Mammogram Both		XR Screening Mammogram Both	Senographe Essential								29		Ads Application Package VERSION ADS_55.31.10	ROUTINE		1	306\239	1177	61	73100	RECIPROCATING\FOCUSED	0.3	Rh	46	50		eContrast3	GEMS_FFDM_PV	6510	0		CC	0.00801922	29.5443
DERIVED\PRIMARY\			202402	202402	202402	202402						FOR PRESENTATION	GE HEALTHCARE	BSU734	XR Screening Mammogram Both		XR Screening Mammogram Both	Senographe Pristina								33.99		7.70.51	3D_ROUTINE+2D_ROUTINE		1.07	285\239	846	54	46270	RECIPROCATING\FOCUSED	0.3	Rh	46.5	45	24x29 Standard paddle	eContrast3	libPV 2.0.9 eC3B	5840	0		CC	0.00925992	24.93
DERIVED\PRIMARY			202402	202402	202402	202402						FOR PRESENTATION	HOLOGIC Inc.	BSU734	XR Screening Mammogram Both		XR Screening Mammogram Both	Selenia Dimensions								28		AWS:1.10.0.412\ROS:2.10.4800.SDRT.7\M35:1.7.0.32\GIP2D:3.18.0-4.18.0\Filter:1.0.7.2\BP:1.0.2.1\CView:2.1.1.1\CadScience:1.1.0.7\GCal:1.2.0.0\Enhance:1.0.2.2\SNRCNR:1.0.0.0-1.0.1.0\PMC:1.9.0.94\DET:1.11.1.65\DTC:2.1.0.60\GCB:1.10.0.81\GEN:1.10.0.30\VTA:1.	R CC		1.073		1181	100	123000	IN	0.3	W	47	51	18X24			297	0.1		CC		31.85
DERIVED\PRIMARY\\LEFT			202403	202403	202403	202403						FOR PRESENTATION	SIEMENS	BSU734	Breast		Bilateral Mammogram	Mammomat Inspiration	IPPGname=Standard_OV2_HighContrast IPPGparameters=OpView2:_AM(1/1.70)_NI(1)_GaL(31)_H(127/0.00)_E(15/0.00/0)_AE(3/-0.30)_I(0/0.00010/-30)_WM(2/200/5.00)_VM(0)_GL((2/3.00/2048/270))_SB(1)_SEG(1495/0)_ST(0/1495/1.70)_ROI(0/0/0/0)							28		VB41B (VX18B13P13)\/ syngo VE33A SL75P85 VB41B (VX18B13P13)\Aws SW versions\Aws\ device\ versions	MAMMOGRAM		1.02686	299\238	760	168	127530	FOCUSED\PARALLEL	0.3	W	48	38.2				67	-0.95		CC		35.1
DERIVED\PRIMARY\\LEFT			202402	202402	202402	202402						FOR PRESENTATION	SIEMENS	BSU737	Breast		QA Mammography	Mammomat Inspiration	IPPGname=Standard_OV2 IPPGparameters=OpView2:_AM(1/1.67)_NI(1)_GaL(31)_H(127/0.00)_E(15/0.00/0)_AE(3/-0.30)_I(0/0.00010/-30)_WM(2/200/5.00)_VM(0)_GL((2/4.50/2048/250))_SB(1)_SEG(1445/0)_ST(0/1445/1.67)_ROI(0/0/0/0)							28		VB41A(VX16B) (SL65P66)\/ syngo VE33A SL75P85 VB41A(VX16B) SL65 PACK P66\Aws SW versions\Aws\device\versions	MAMMOGRAM		1.02686	299\238	826	169	139680	FOCUSED\PARALLEL	0.3	W	44	66.9				88	-0.09		CC		24.4
DERIVED\PRIMARY\\LEFT			202402	202402	202402	202402						FOR PRESENTATION	SIEMENS	BSU737	Breast		QA Mammography	Mammomat Inspiration	IPPGname=Standard_OV2 IPPGparameters=OpView2:_AM(1/1.79)_NI(1)_GaL(31)_H(127/0.00)_E(15/0.00/0)_AE(3/-0.30)_I(0/0.00010/-30)_WM(2/200/5.00)_VM(0)_GL((2/4.50/2048/250))_SB(1)_SEG(1452/0)_ST(0/1452/1.79)_ROI(0/0/0/0)							28		VB41A(VX16B) (SL65P66)\/ syngo VE33A SL75P85 VB41A(VX16B) SL65 PACK P66\Aws SW versions\Aws\device\versions	MAMMOGRAM		1.02686	299\238	751	169	126750	FOCUSED\PARALLEL	0.3	W	45	71.7				77	-0.08		CC		26.4
DERIVED\PRIMARY\\LEFT			202402	202402	202402	202402						FOR PRESENTATION	SIEMENS	BSU737	QA Mammography		QA Mammography	Mammomat Inspiration	IPPGname=Standard_OV2 IPPGparameters=OpView2:_AM(1/2.50)_NI(1)_GaL(31)_H(127/0.00)_E(15/0.00/0)_AE(3/-0.30)_I(0/0.00010/-30)_WM(2/200/5.00)_VM(0)_GL((2/4.50/2048/250))_SB(1)_SEG(1450/0)_ST(0/1450/2.50)_ROI(0/0/0/0)							28		VB41B (VX18B13P13)\/ syngo VE33A SL75P85 VB41B (VX18B13P13)\Aws SW versions\Aws\device\versions	MAMMOGRAM		1.02686	299\238	701	159	111670	FOCUSED\PARALLEL	0.3	W	43	70.2				73	0.04		CC		30.4
DERIVED\PRIMARY\\LEFT			202402	202402	202402	202402						FOR PRESENTATION	SIEMENS	BSU737	Breast		QA Mammography	Mammomat Inspiration	IPPGname=Standard_OV2 IPPGparameters=OpView2:_AM(1/2.16)_NI(1)_GaL(31)_H(127/0.00)_E(15/0.00/0)_AE(3/-0.30)_I(0/0.00010/-30)_WM(2/200/5.00)_VM(0)_GL((2/4.50/2048/250))_SB(1)_SEG(1468/0)_ST(0/1468/2.16)_ROI(0/0/0/0)							28		VB41A(VX16B) (SL65P66)\/ syngo VE33A SL75P85 VB41A(VX16B) SL65 PACK P66\Aws SW versions\Aws\device\versions	MAMMOGRAM		1.02686	299\238	608	164	99760	FOCUSED\PARALLEL	0.3	W	44	68.2				63	0.02		CC		29.3
DERIVED\PRIMARY\\LEFT			202402	202402	202402	202402						FOR PRESENTATION	SIEMENS	BSU737	QA Mammography		QA Mammography	Mammomat Inspiration	IPPGname=Standard_OV2 IPPGparameters=OpView2:_AM(1/2.02)_NI(1)_GaL(31)_H(127/0.00)_E(15/0.00/0)_AE(3/-0.30)_I(0/0.00010/-30)_WM(2/200/5.00)_VM(0)_GL((2/4.50/2048/250))_SB(1)_SEG(1460/0)_ST(0/1460/2.02)_ROI(0/0/0/0) Compress Pegasus JPEG Lossless							28		VB41B (VX18B13P13)\/ syngo VE33A SL75P85 VB41B (VX18B13P13)\Aws SW versions\Aws\device\versions	MAMMOGRAM		1.02686	299\238	661	168	110930	FOCUSED\PARALLEL	0.3	W	43	69.7				72	-0.03		CC		28.5
DERIVED\PRIMARY\\LEFT			202402	202402	202402	202402						FOR PRESENTATION	SIEMENS	BSU737	QA Mammography		QA Mammography	MAMMOMAT Revelation	F0_Gen1 Compress Pegasus JPEG Lossless							28		VC20G\VX40C SL03P03 syngo VI20B SL33P51\Aws SW versions\Aws\device\versions	MAMMOGRAM		1.0266	291\232	624	177	101980	FOCUSED\PARALLEL	0.3	W	47	69.3	13			54	0.02		CC		29.5
DERIVED\PRIMARY			202309	202309	202309	202309						FOR PRESENTATION	HOLOGIC Inc.	BSU074	Source image for image processing operation		Diagnostic Mammography	Selenia Dimensions								28		AWS:1.10.0.412\ROS:2.10.4800.SDRT.7\M35:1.7.0.32\GIP2D:3.18.0-4.18.0\Filter:1.0.7.2\BP:1.0.2.1\CView:2.1.1.1\CadScience:1.1.0.7\GCal:1.2.0.0\Enhance:1.0.2.2\SNRCNR:1.0.0.0-1.0.1.0\PMC:1.9.0.94\DET:1.11.1.65\DTC:2.1.0.60\GCB:1.10.0.81\GEN:1.10.0.30\VTA:1.	L CC		1.073		860	100	90900	IN	0.3	W	47	50	18X24			318	-0.1		CC		32.12
DERIVED\PRIMARY			202312	202312	202312	202312						FOR PRESENTATION	HOLOGIC Inc.	BSU074	Source image for image processing operation		No Views	Selenia Dimensions								28		AWS:1.11.0.388\ROS:2.11.4800.CBSDRT.5\M35:1.8.0.74\GIP2D:3.19.0-4.18.4\Filter:1.0.7.2\BP:1.0.2.1\CView:2.1.1.1\CadScience:2.0.0.25\GCal:1.2.0.0\Enhance:1.0.2.3\CEDMSub:1.6.0.0\CEDMGetk:1.0.3.1\SNRCNR:1.0.0.0-1.0.1.0\PMC:1.9.0.94\DET:1.12.0.13\DTC:2.1.0.6	L CC		1.073		935	100	98400	IN	0.3	W	45	52.3	18X24			293	0		CC		32.16
ORIGINAL\PRIMARY\			202402	202402	202402	202402						FOR PRESENTATION	GE HEALTHCARE	BSU751	Breast			Senographe Essential								28		Ads Application Package VERSION ADS_56.21.3	ROUTINE		1	306\239	557	99	56000	RECIPROCATING\FOCUSED	0.3	Mo	41	50	24	PV_MEDIUM	GEMS_FFDM_PV	5016	0		CC	0.00776694	30.5647
ORIGINAL\PRIMARY\			202303	202303	202303	202303						FOR PRESENTATION	GE HEALTHCARE	BSU076	Breast			Senographe Essential								29		Ads Application Package VERSION ADS_56.21.3	ROUTINE		1	229\191	1053	61	65400	RECIPROCATING\FOCUSED	0.3	Rh	50	80	17	eContrast3	GEMS_FFDM_PV	5849	0		CC	0.00851705	28.5721
DERIVED\PRIMARY\			202303	202303	202303	202303						FOR PRESENTATION	GE HEALTHCARE	BSU076	Breast			Senographe Pristina								33.99		7.70.51	ROUTINE		1.07	229\191	669	54	36590	RECIPROCATING\FOCUSED	0.3	Rh	49.7	94	Sliding 19x23 Flexible paddle	eContrast4	libPV 2.0.9 eC3B	4640	0		CC	0.00950883	30.3
ORIGINAL\PRIMARY\			202311	202311	202311	202311						FOR PRESENTATION	GE HEALTHCARE	BSU076	Breast			Senographe Essential								29		Ads Application Package VERSION ADS_55.31.10	ROUTINE		1	306\239	941	62	58400	RECIPROCATING\FOCUSED	0.3	Rh	51	100		eContrast3	GEMS_FFDM_PV	5286	0		CC	0.0086003	29.7144
ORIGINAL\PRIMARY\			202307	202307	202307	202307						FOR PRESENTATION	GE HEALTHCARE	BSU076	BREAST			Senographe Essential								30		Ads Application Package VERSION ADS_54.20	ROUTINE		1	306\239	1155	62	71800	RECIPROCATING\FOCUSED	0.3	Rh	50	90		PREMIUM_VIEW	GEMS_FFDM_PV	7587	0		CC	0.009194	29.5479
DERIVED\PRIMARY\			202312	202312	202312	202312						FOR PRESENTATION	GE HEALTHCARE	BSU076	Breast			Senographe Pristina								33.99		7.70.51	ROUTINE		1.07	285\239	593	54	32390	RECIPROCATING\FOCUSED	0.3	Rh	45.4	97	24x29 Standard paddle	eContrast3	libPV 2.0.9 eC3B	4260	0		CC	0.00907669	30.54
ORIGINAL\PRIMARY\			202308	202308	202308	202308						FOR PRESENTATION	GE HEALTHCARE	BSU076	Breast			Senographe Essential								29		Ads Application Package VERSION ADS_55.30	ROUTINE		1	306\239	1108	61	68800	RECIPROCATING\FOCUSED	0.3	Rh	47	100		PV_MEDIUM	GEMS_FFDM_PV	6355	0		CC	0.00955946	31.4149
ORIGINAL\PRIMARY\			202308	202308	202308	202308						FOR PRESENTATION	GE HEALTHCARE	BSU076	BREAST			Senographe Essential								29		Ads Application Package VERSION ADS_54.20	ROUTINE		1	306\239	1145	62	71100	RECIPROCATING\FOCUSED	0.3	Rh	45	100		PREMIUM_VIEW	GEMS_FFDM_PV	6969	0		CC	0.00960681	28.9625
DERIVED\PRIMARY			202304	202304	202304	202304						FOR PRESENTATION	HOLOGIC Inc.	BSU782	Source image for image processing operation		XR Mammogram Both	3Dimensions								28		AWS:1.11.1.75\ROS:2.11.4800.CBSDRT.5\M35:1.8.0.90\GIP2D:3.19.0-4.18.5\Filter:1.0.7.3\BP:1.0.2.2\CView:2.1.1.2\CadScience:2.0.0.26\GCal:1.2.0.0\Enhance:1.0.2.4\CEDMSub:1.6.0.1\CEDMGetk:1.0.3.2\SNRCNR:1.0.0.0-1.0.1.0\PMC:1.9.0.94\DET:1.12.1.3\DTC:2.1.0.60\	R CC		1.073		1138	120	141400	IN	0.3	W	46	139.9	18X24			343	0		CC		31.92
DERIVED\SECONDARY			202312	202312	202312	202312						FOR PRESENTATION	HOLOGIC Inc.	BSU782	Source image for image processing operation		XR Mammogram Rt	3Dimensions								28		AWS:1.11.1.75\ROS:2.11.4800.CBSDRT.5\M35:1.8.0.90\GIP2D:3.19.0-4.18.5\Filter:1.0.7.3\BP:1.0.2.2\CView:2.1.1.2\CadScience:2.0.0.26\GCal:1.2.0.0\Enhance:1.0.2.4\CEDMSub:1.6.0.1\CEDMGetk:1.0.3.2\SNRCNR:1.0.0.0-1.0.1.0\PMC:1.9.0.94\DET:1.12.1.3\DTC:2.1.0.60\	L CC		1.073		1161	120	144200	IN	0.3	W	47	103.4	18X24			331	0		CC		32.06
DERIVED\PRIMARY			202305	202305	202305	202305						FOR PRESENTATION	HOLOGIC Inc.	BSU782	Source image for image processing operation		Standard Screening - Conventional	3Dimensions								28		AWS:1.10.0.412\ROS:2.10.4800.SDRT.7\M35:1.7.0.32\GIP2D:3.18.0-4.18.0\Filter:1.0.7.2\BP:1.0.2.1\CView:2.1.1.1\CadScience:1.1.0.7\GCal:1.2.0.0\Enhance:1.0.2.2\SNRCNR:1.0.0.0-1.0.1.0\PMC:1.9.0.94\DET:1.11.1.65\DTC:2.1.0.60\GCB:1.10.0.81\GEN:1.10.0.30\VTA:1.	R CC		1.073		1121	110	128200	IN	0.3	W	48	87	18X24			363	0		CC		31.99
DERIVED\PRIMARY			202310	202310	202310	202310						FOR PRESENTATION	HOLOGIC Inc.	BSU782	Source image for image processing operation		Standard Screening - Conventional	3Dimensions								28		AWS:1.10.0.412\ROS:2.10.4800.SDRT.7\M35:1.7.0.32\GIP2D:3.18.0-4.18.0\Filter:1.0.7.2\BP:1.0.2.1\CView:2.1.1.1\CadScience:1.1.0.7\GCal:1.2.0.0\Enhance:1.0.2.2\SNRCNR:1.0.0.0-1.0.1.0\PMC:1.9.0.94\DET:1.11.1.65\DTC:2.1.0.60\GCB:1.10.0.81\GEN:1.10.0.30\VTA:1.	L CC		1.073		1132	100	118100	IN	0.3	W	46	38.5	18X24			328	0.2		CC		31.99
DERIVED\PRIMARY			202312	202312	202312	202312						FOR PRESENTATION	HOLOGIC Inc.	BSU782	Source image for image processing operation		Standard Screening - Conventional	3Dimensions								28		AWS:1.10.0.412\ROS:2.10.4800.SDRT.7\M35:1.7.0.32\GIP2D:3.18.0-4.18.0\Filter:1.0.7.2\BP:1.0.2.1\CView:2.1.1.1\CadScience:1.1.0.7\GCal:1.2.0.0\Enhance:1.0.2.2\SNRCNR:1.0.0.0-1.0.1.0\PMC:1.9.0.94\DET:1.11.1.65\DTC:2.1.0.60\GCB:1.10.0.81\GEN:1.10.0.30\VTA:1.	L CC		1.073		1184	100	123300	IN	0.3	W	48	49.6	18X24			337	0.1		CC		32.12
DERIVED\PRIMARY			202402	202402	202402	202402						FOR PRESENTATION	HOLOGIC Inc.	BSU792	Source Image for image processing operation		Standard Screening - Conventional	Selenia Dimensions								28		AWS:1.10.0.412\ROS:1.9.1500.0\M35:1.7.0.32\GIP2D:3.18.0-4.18.0\Filter:1.0.7.2\BP:1.0.2.1\CView:2.1.1.1\CadScience:1.1.0.7\GCal:1.2.0.0\Enhance:1.0.2.2\SNRCNR:1.0.0.0-1.0.1.0\PMC:1.9.0.94\DET:1.11.1.65\DTC:2.1.0.60\GCB:1.10.0.81\GEN:1.10.0.30\VTA:1.10.0.3	L CC		1.073		810	100	85900	IN	0.3	W	46	50.9	18X24			383	0		CC		30
DERIVED\PRIMARY			202402	202402	202402	202402						FOR PRESENTATION	HOLOGIC Inc.	BSU792	Source image for image processing operation		Mammo Standard Screening - Conventional	Selenia Dimensions								28		AWS:1.10.0.412\ROS:2.10.4800.SDRT.7\M35:1.7.0.32\GIP2D:3.18.0-4.18.0\Filter:1.0.7.2\BP:1.0.2.1\CView:2.1.1.1\CadScience:1.1.0.7\GCal:1.2.0.0\Enhance:1.0.2.2\SNRCNR:1.0.0.0-1.0.1.0\PMC:1.9.0.94\DET:1.11.1.65\DTC:2.1.0.60\GCB:1.10.0.81\GEN:1.10.0.30\VTA:1.	L CC		1.073		904	100	95300	IN	0.3	W	47	46.7	18X24			325	-0.2		CC		31.99
DERIVED\PRIMARY			202401	202401	202401	202401						FOR PRESENTATION	HOLOGIC Inc.	BSU792	Source Image for image processing operation		Standard Screening - Conventional	Selenia Dimensions								28		AWS:1.10.0.412\ROS:1.9.1500.0\M35:1.7.0.32\GIP2D:3.18.0-4.18.0\Filter:1.0.7.2\BP:1.0.2.1\CView:2.1.1.1\CadScience:1.1.0.7\GCal:1.2.0.0\Enhance:1.0.2.2\SNRCNR:1.0.0.0-1.0.1.0\PMC:1.9.0.94\DET:1.11.1.65\DTC:2.1.0.60\GCB:1.10.0.81\GEN:1.10.0.30\VTA:1.10.0.3	L CC		1.073		882	100	93100	IN	0.3	W	44	49.2	18X24			364	0		CC		30.18
DERIVED\PRIMARY			202309	202309	202309	202309						FOR PRESENTATION	HOLOGIC Inc.	BSU792	Source Image for image processing operation		Standard Screening - Conventional	Selenia Dimensions								28		AWS:1.10.0.412\ROS:2.10.4800.SDRT.7\M35:1.7.0.32\GIP2D:3.18.0-4.18.0\Filter:1.0.7.2\BP:1.0.2.1\CView:2.1.1.1\CadScience:1.1.0.7\GCal:1.2.0.0\Enhance:1.0.2.2\SNRCNR:1.0.0.0-1.0.1.0\PMC:1.9.0.94\DET:1.11.1.65\DTC:2.1.0.60\GCB:1.10.0.81\GEN:1.10.0.30\VTA:1.	L CC		1.073		841	100	89000	IN	0.3	W	44	59.7	18X24			305	0.1		CC		32.23
DERIVED\PRIMARY			202309	202309	202309	202309						FOR PRESENTATION	HOLOGIC Inc.	BSU792	Source Image for image processing operation		No Views	Selenia Dimensions								28		AWS:1.10.0.412\ROS:2.10.4800.SDRT.7\M35:1.7.0.32\GIP2D:3.18.0-4.18.0\Filter:1.0.7.2\BP:1.0.2.1\CView:2.1.1.1\CadScience:1.1.0.7\GCal:1.2.0.0\Enhance:1.0.2.2\SNRCNR:1.0.0.0-1.0.1.0\PMC:1.9.0.94\DET:1.11.1.65\DTC:2.1.0.60\GCB:1.10.0.81\GEN:1.10.0.30\VTA:1.	L CC		1.073		983	100	103100	IN	0.3	W	48	55.6	18X24			299	0		CC		32.06
DERIVED\PRIMARY			202310	202310	202310	202310						FOR PRESENTATION	HOLOGIC Inc.	BSU792	Source Image for image processing operation		No Views	Selenia Dimensions								28		AWS:1.10.0.412\ROS:1.9.1500.0\M35:1.7.0.32\GIP2D:3.18.0-4.18.0\Filter:1.0.7.2\BP:1.0.2.1\CView:2.1.1.1\CadScience:1.1.0.7\GCal:1.2.0.0\Enhance:1.0.2.2\SNRCNR:1.0.0.0-1.0.1.0\PMC:1.9.0.94\DET:1.11.1.65\DTC:2.1.0.60\GCB:1.10.0.81\GEN:1.10.0.30\VTA:1.10.0.3	L CC		1.073		979	100	102800	IN	0.3	W	46	49.7	18X24			408	-0.1		CC		29.97
DERIVED\PRIMARY			202310	202310	202310	202310						FOR PRESENTATION	HOLOGIC Inc.	BSU792	Source Image for image processing operation		Standard Screening - Conventional	Selenia Dimensions								28		AWS:1.10.0.412\ROS:1.9.1500.0\M35:1.7.0.32\GIP2D:3.18.0-4.18.0\Filter:1.0.7.2\BP:1.0.2.1\CView:2.1.1.1\CadScience:1.1.0.7\GCal:1.2.0.0\Enhance:1.0.2.2\SNRCNR:1.0.0.0-1.0.1.0\PMC:1.9.0.94\DET:1.11.1.65\DTC:2.1.0.60\GCB:1.10.0.81\GEN:1.10.0.30\VTA:1.10.0.3	L CC		1.073		859	100	90800	IN	0.3	W	46	51.5	18X24			407	-0.1		CC		29.97
DERIVED\PRIMARY\\RIGHT			202302	202302	202302	202302						FOR PRESENTATION	SIEMENS	BSU809	Breast		Bilateral Mammogram	Mammomat Inspiration	IPPGname=Standard_BS809_Flavor1 IPPGparameters=OpView2:_AM(1/1.66)_NI(7)_GaL(31)_H(127/0.00)_E(15/0.00/0)_AE(3/-0.30)_I(0/0.00010/-30)_WM(2/200/5.00)_VM(0)_GL((3/4.00/2048/320))_SB(1)_SEG(1445/0)_ST(0/1445/1.66)_ROI(0/0/0/0)							29		VB41B (VX18B13P13)\/ syngo VE33A SL75P85 VB41B (VX18B13P13)\Aws SW versions\Aws\ device\ versions	MAMMOGRAM		1.02686	238\177	738	163	120290	FOCUSED\PARALLEL	0.3	W	52	86.5				59	-0.07		CC		33.9
DERIVED\PRIMARY\\RIGHT			202308	202308	202308	202308						FOR PRESENTATION	SIEMENS	BSU809	Breast		Mammo Bilateral	Mammomat Inspiration	IPPGname=Standard_BSU809_Flavor IPPGparameters=OpView2:_AM(1/2.01)_NI(7)_GaL(31)_H(127/0.00)_E(15/0.00/0)_AE(3/-0.30)_I(0/0.00010/-30)_WM(2/200/5.00)_VM(1)_GL((3/4.00/2048/320))_SB(1)_SEG(1445/0)_ST(0/1445/2.01)_ROI(0/0/0/0)							29		VB41A(VX16B) (SL65P66)\/ syngo VE33A SL75P85 VB41A(VX16B) SL65 PACK P66\Aws SW versions\Aws\ device\ versions	MAMMOGRAM		1.02686	238\177	735	161	118210	FOCUSED\PARALLEL	0.3	W	54	91.7				54	-0.03		CC		27.9
DERIVED\PRIMARY\\RIGHT			202310	202310	202310	202310						FOR PRESENTATION	SIEMENS	BSU809	Breast		Mammo Bilateral	Mammomat Inspiration	IPPGname=Standard_BSU809_Flavor IPPGparameters=OpView2:_AM(1/1.59)_NI(7)_GaL(31)_H(127/0.00)_E(15/0.00/0)_AE(3/-0.30)_I(0/0.00010/-30)_WM(2/200/5.00)_VM(1)_GL((3/4.00/2048/320))_SB(1)_SEG(1455/0)_ST(0/1455/1.59)_ROI(0/0/0/0)							29		VB41A(VX16B) (SL65P66)\/ syngo VE33A SL75P85 VB41A(VX16B) SL65 PACK P66\Aws SW versions\Aws\ device\ versions	MAMMOGRAM		1.02686	238\177	723	163	117800	FOCUSED\PARALLEL	0.3	W	53	94.8				56	-0.07		CC		30.1
DERIVED\PRIMARY\\RIGHT			202307	202307	202307	202307						FOR PRESENTATION	SIEMENS	BSU809	XR Mammogram Lt		Mammo Bilateral	Mammomat Inspiration	IPPGname=Standard_BSU809_Flavor IPPGparameters=OpView2:_AM(1/1.84)_NI(7)_GaL(31)_H(127/0.00)_E(15/0.00/0)_AE(3/-0.30)_I(0/0.00010/-30)_WM(2/200/5.00)_VM(1)_GL((3/4.00/2048/320))_SB(1)_SEG(1446/0)_ST(0/1446/1.84)_ROI(0/0/0/0)							29		VB41B (VX18B13P13)\/ syngo VE33A SL75P85 VB41B (VX18B13P13)\Aws SW versions\Aws\ device\ versions	MAMMOGRAM		1.02686	238\177	749	163	122450	FOCUSED\PARALLEL	0.3	W	53	83.1				58	-0.08		CC		26.6602
DERIVED\PRIMARY\\LEFT			202309	202309	202309	202309						FOR PRESENTATION	SIEMENS	BSU823	Breast		Lt Mammogram	MAMMOMAT Revelation	F1_Gen1							28		VC20G\VX40C SL03P03 syngo VI20B SL33P51\Aws SW versions\Aws\ device\ versions	MAMMOGRAM		1.0266	232\172	902	178	153730	FOCUSED\PARALLEL	0.3	W	43	74.7	22			96	-1.95		CC		32.6
DERIVED\PRIMARY\\LEFT			202310	202310	202310	202310						FOR PRESENTATION	SIEMENS	BSU823	Breast		Lt Mammogram	MAMMOMAT Revelation	F1_Gen1							28		VC20G\VX40C SL03P03 syngo VI20B SL33P51\Aws SW versions\Aws\ device\ versions	MAMMOGRAM		1.0266	232\172	894	153	152450	FOCUSED\PARALLEL	0.3	W	43	69.9	22			95	-0.57		CC		32.5
DERIVED\PRIMARY			202309	202309	202309	202309						FOR PRESENTATION	GE HEALTHCARE	BSU828	Breast		MG UNKNOWN	Senographe Pristina								33.99		7.70.51	ROUTINE		1.07	229\191	694	54	37950	RECIPROCATING\FOCUSED	0.3	Rh	48.2	56	Sliding 19x23 Flexible paddle	eContrast3	libPV 2.0.9 eC3B	4970	0		CC	0.00977357	32
DERIVED\PRIMARY			202402	202402	202402	202402						FOR PRESENTATION	GE HEALTHCARE	BSU828	Breast		MG UNKNOWN	Senographe Pristina								33.99		7.70.51	ROUTINE		1.07	229\191	649	54	35440	RECIPROCATING\FOCUSED	0.3	Rh	47.6	53	Sliding 19x23 Flexible paddle	eContrast3	libPV 2.0.9	4790	0		CC	0.00896301	31.03
ORIGINAL\PRIMARY\			202310	202310	202310	202310						FOR PRESENTATION	GE HEALTHCARE	BSU834	BREAST			Senographe Essential								29		Ads Application Package VERSION ADS_54.20	ROUTINE		1	306\239	1052	62	65300	RECIPROCATING\FOCUSED	0.3	Rh	47	100		PREMIUM_VIEW	GEMS_FFDM_PV	6010	0		CC	0.00848319	30.2459
DERIVED\PRIMARY			202402	202402	202402	202402						FOR PRESENTATION	HOLOGIC Inc.	BSU842	Source image for image processing operation		Screening Mammography	3Dimensions								28		AWS:1.10.0.412\ROS:2.10.4800.SDRT.7\M35:1.7.0.32\GIP2D:3.18.0-4.18.0\Filter:1.0.7.2\BP:1.0.2.1\CView:2.1.1.1\CadScience:1.1.0.7\GCal:1.2.0.0\Enhance:1.0.2.2\SNRCNR:1.0.0.0-1.0.1.0\PMC:1.9.0.94\DET:1.11.1.65\DTC:2.1.0.60\GCB:1.10.0.81\GEN:1.10.0.30\VTA:1.	R CC		1.073		957	100	100600	IN	0.3	W	45	97.1	24X29			338	-0.2		CC		32.06
DERIVED\PRIMARY\			202310	202310	202310	202310						FOR PRESENTATION	GE HEALTHCARE	BSU842	Breast			Senographe Pristina								33.99		7.70.51.1	ROUTINE		1.07	285\239	557	54	30490	RECIPROCATING\FOCUSED	0.3	Rh	45.2	98	24x29 Standard paddle	eContrast3	libPV 2.0.9 eC3B	3650	0		CC	0.0103512	29.32
DERIVED\PRIMARY\\RIGHT			202308	202308	202308	202308						FOR PRESENTATION	SIEMENS	BSU842	Breast		XR Mammogram Both	MAMMOMAT Revelation	F1_Gen2							28		VC10E\VX30C SL30P31 syngo VI10A SL46P60 (VZ10A)\Aws SW versions\Aws\device\versions	MAMMOGRAM		1.0266	299\238	527	178	87060	NONE\PRIME	0.3	W	44	83.6	13			52	0.06		CC		31
DERIVED\PRIMARY\\RIGHT			202310	202310	202310	202310						FOR PRESENTATION	SIEMENS	BSU842	Breast		Bilateral Mammogram - PRIME	MAMMOMAT Revelation	F1_Gen2							28		VC10E\VX30C SL30P31 syngo VI10A SL46P60 (VZ10A)\Aws SW versions\Aws\ device\ versions	MAMMOGRAM		1.0266	299\238	630	178	106220	NONE\PRIME	0.3	W	42	80.3	13			69	0.06		CC		31.6
DERIVED\PRIMARY\			202309	202309	202309	202309						FOR PRESENTATION	GE HEALTHCARE	BSU845	Breast			Senographe Pristina								33.99		7.70.51.1	ROUTINE		1.07	285\239	646	54	35270	RECIPROCATING\FOCUSED	0.3	Rh	43.4	97	24x29 Standard paddle	eContrast4	libPV 2.0.9 eC3B	4270	0		CC	0.00993894	29.56
DERIVED\PRIMARY\			202310	202310	202310	202310						FOR PRESENTATION	GE HEALTHCARE	BSU845	Breast			Senographe Pristina								33.99		7.70.51.1	3D_ROUTINE+2D_ROUTINE		1.07	285\239	688	54	37650	RECIPROCATING\FOCUSED	0.3	Rh	47.3	93	24x29 Standard paddle	eContrast4	libPV 2.0.9 eC3B	4660	0		CC	0.0104745	33.84
DERIVED\PRIMARY\			202309	202309	202309	202309						FOR PRESENTATION	GE HEALTHCARE	BSU845	Breast			Senographe Pristina								33.99		7.70.51.1	ROUTINE		1.07	285\239	644	54	35120	RECIPROCATING\FOCUSED	0.3	Rh	47.9	99	24x29 Standard paddle	eContrast4	libPV 2.0.9 eC3B	4550	0		CC	0.0100012	30
DERIVED\PRIMARY			202305	202305	202305	202305						FOR PRESENTATION	HOLOGIC Inc.	BSU845	Source image for image processing operation		No Views	3Dimensions								28		AWS:1.11.1.75\ROS:2.11.4800.CBSDRT.5\M35:1.8.0.90\GIP2D:3.19.0-4.18.5\Filter:1.0.7.3\BP:1.0.2.2\CView:2.1.1.2\CadScience:2.0.0.26\GCal:1.2.0.0\Enhance:1.0.2.4\CEDMSub:1.6.0.1\CEDMGetk:1.0.3.2\SNRCNR:1.0.0.0-1.0.1.0\PMC:1.9.0.94\DET:1.12.1.3\DTC:2.1.0.60\	L CC		1.073		1078	100	112600	IN	0.3	W	46	99.4	24X29			352	0.2		CC		31.95
DERIVED\PRIMARY			202311	202311	202311	202311						FOR PRESENTATION	HOLOGIC Inc.	BSU845	Source image for image processing operation		Unilateral Mammography Left	3Dimensions								28		AWS:1.11.1.75\ROS:2.11.4800.CBSDRT.5\M35:1.8.0.90\GIP2D:3.19.0-4.18.5\Filter:1.0.7.3\BP:1.0.2.2\CView:2.1.1.2\CadScience:2.0.0.26\GCal:1.2.0.0\Enhance:1.0.2.4\CEDMSub:1.6.0.1\CEDMGetk:1.0.3.2\SNRCNR:1.0.0.0-1.0.1.0\PMC:1.9.0.94\DET:1.12.1.3\DTC:2.1.0.60\	L CC		1.073		1167	120	144900	IN	0.3	W	47	104.8	24X29			383	0		CC		32.19
DERIVED\PRIMARY			202308	202308	202308	202308						FOR PRESENTATION	HOLOGIC Inc.	BSU888	Source image for image processing operation		Standard Screening - Conventional	Selenia Dimensions								29		AWS:1.8.3.63\ROS:2.9.4800.LRT14\M35:1.6.14.5\GIP2D:3.15.0-4.15.0\Filter:1.0.4.3\BP:1.0.1.6\CView:2.0.1.1\GCal:1.1.1.1\Enhance:1.0.0.3\SNRCNR:1.0.0.0-1.0.1.0\PMC:1.8.3.4\DET:1.9.0.22\DTC:2.0.8.0\GCB:1.8.3.28\GEN:1.8.3.5\VTA:1.8.3.1\CRM:1.8.3.11\THD:1.8.2.	L CC		1.073		1164	110	137600	IN	0.3	W	53	0	24X29			321	0.1		CC		32.02
DERIVED\PRIMARY\			202310	202310	202310	202310						FOR PRESENTATION	GE HEALTHCARE	BSU888	Breast			Senographe Pristina								33.99		7.70.51.1	ROUTINE		1.07	229\191	630	54	34430	RECIPROCATING\FOCUSED	0.3	Rh	52.7	40	Sliding 19x23 Standard paddle	eContrast3	libPV 2.0.9 eC3B	4320	0		CC	0.00968692	26.88
DERIVED\PRIMARY			202311	202311	202311	202311						FOR PRESENTATION	HOLOGIC Inc.	BSU888	Source image for image processing operation		Unilateral Mammography Left	Selenia Dimensions								29		AWS:1.8.3.63\ROS:2.9.4800.LRT14\M35:1.6.14.5\GIP2D:3.15.0-4.15.0\Filter:1.0.4.3\BP:1.0.1.6\CView:2.0.1.1\GCal:1.1.1.1\Enhance:1.0.0.3\SNRCNR:1.0.0.0-1.0.1.0\PMC:1.8.3.4\DET:1.9.0.22\DTC:2.0.8.0\GCB:1.8.3.28\GEN:1.8.3.5\VTA:1.8.3.1\CRM:1.8.3.11\THD:1.8.2.	L CC		1.073		1160	120	148800	IN	0.3	W	53	0	18X24			330	0		CC		32.02
DERIVED\PRIMARY\			202311	202311	202311	202311						FOR PRESENTATION	GE HEALTHCARE	BSU888	Breast			Senographe Pristina								33.99		7.70.51	ROUTINE		1.07	229\191	594	54	32439	RECIPROCATING\FOCUSED	0.3	Rh	52.7	26	Sliding 19x23 Standard paddle	eContrast3	libPV 2.0.9 eC3B	4100	0		CC	0.00995152	30.66
DERIVED\PRIMARY\			202401	202401	202401	202401						FOR PRESENTATION	GE HEALTHCARE	BSU888	Breast			Senographe Pristina								33.99		7.70.51	ROUTINE		1.07	229\191	636	54	34740	RECIPROCATING\FOCUSED	0.3	Rh	51.5	28	Sliding 19x23 Standard paddle	eContrast3	libPV 2.0.9 eC3B	4270	0		CC	0.00958248	34
DERIVED\PRIMARY			202310	202310	202310	202310						FOR PRESENTATION	HOLOGIC Inc.	BSU888	Source image for image processing operation		Standard Screening - Conventional	Selenia Dimensions								29		AWS:1.8.3.63\ROS:2.9.4800.LRT14\M35:1.6.14.5\GIP2D:3.15.0-4.15.0\Filter:1.0.4.3\BP:1.0.1.6\CView:2.0.1.1\GCal:1.1.1.1\Enhance:1.0.0.3\SNRCNR:1.0.0.0-1.0.1.0\PMC:1.8.3.4\DET:1.9.0.22\DTC:2.0.8.0\GCB:1.8.3.28\GEN:1.8.3.5\VTA:1.8.3.1\CRM:1.8.3.11\THD:1.8.2.	L CC		1.073		1109	110	131600	IN	0.3	W	53	0	18X24			322	0.1		CC		32.09
DERIVED\PRIMARY			202403	202403	202403	202403						FOR PRESENTATION	HOLOGIC Inc.	BSU888	Source image for image processing operation		Unilateral Mammography Left	Selenia Dimensions								29		AWS:1.8.3.63\ROS:2.9.4800.LRT14\M35:1.6.14.5\GIP2D:3.15.0-4.15.0\Filter:1.0.4.3\BP:1.0.1.6\CView:2.0.1.1\GCal:1.1.1.1\Enhance:1.0.0.3\SNRCNR:1.0.0.0-1.0.1.0\PMC:1.8.3.4\DET:1.9.0.22\DTC:2.0.8.0\GCB:1.8.3.28\GEN:1.8.3.5\VTA:1.8.3.1\CRM:1.8.3.11\THD:1.8.2.	L CC		1.073		1125	130	155900	IN	0.3	W	53	0	18X24			353	-0.2		CC		32.54
DERIVED\PRIMARY\\LEFT			202309	202309	202309	202309						FOR PRESENTATION	SIEMENS	BSU888	Breast		Left Mammogram	MAMMOMAT Revelation	F1_Gen1							29		VC20G\VX40C SL03P03 syngo VI20B SL33P51\Aws SW versions\Aws\ device\ versions	MAMMOGRAM		1.0266	232\172	757	172	123030	FOCUSED\PARALLEL	0.3	W	53	0	22			55	-0.16		CC		32.8
DERIVED\PRIMARY\\LEFT			202311	202311	202311	202311						FOR PRESENTATION	SIEMENS	BSU888	Breast		Left Mammogram	MAMMOMAT Revelation	F1_Gen1							29		VC20G\VX40C SL03P03 syngo VI20B SL33P51\Aws SW versions\Aws\ device\ versions	MAMMOGRAM		1.0266	232\172	691	172	112430	FOCUSED\PARALLEL	0.3	W	53	0	22			51	0.09		CC		31.9
DERIVED\PRIMARY\\LEFT			202402	202402	202402	202402						FOR PRESENTATION	SIEMENS	BSU888	Breast		Bilateral Mammo	MAMMOMAT Revelation	F1_Gen1							29		VC10E\VX30C SL30P31 syngo VI10A SL46P60 (VZ10A)\Aws SW versions\Aws\ device\ versions	MAMMOGRAM		1.0266	238\177	651	172	105990	FOCUSED\PARALLEL	0.3	W	53	0	11			48	-0.11		CC		31.9
DERIVED\PRIMARY			202310	202310	202310	202310						FOR PRESENTATION	HOLOGIC Inc.	BSU888	Source image for image processing operation		Unilateral Mammography Left	Selenia Dimensions								29		AWS:1.10.0.412\ROS:2.10.4800.SDRT.7\M35:1.7.0.32\GIP2D:3.18.0-4.18.0\Filter:1.0.7.2\BP:1.0.2.1\CView:2.1.1.1\CadScience:1.1.0.7\GCal:1.2.0.0\Enhance:1.0.2.2\SNRCNR:1.0.0.0-1.0.1.0\PMC:1.9.0.94\DET:1.11.1.65\DTC:2.1.0.60\GCB:1.10.0.81\GEN:1.10.0.30\VTA:1.	L CC		1.073		1103	110	131100	IN	0.3	W	53	0	18X24			357	0		CC		31.75
DERIVED\PRIMARY			202311	202311	202311	202311						FOR PRESENTATION	HOLOGIC Inc.	BSU905	Source image for image processing operation		Standard Screening - Conventional	3Dimensions								28		AWS:1.10.0.412\ROS:2.10.4800.DRT21\M35:1.7.0.32\GIP2D:3.18.0-4.18.0\Filter:1.0.7.2\BP:1.0.2.1\CView:2.1.1.1\CadScience:1.1.0.7\GCal:1.2.0.0\Enhance:1.0.2.2\SNRCNR:1.0.0.0-1.0.1.0\PMC:1.9.0.94\DET:1.11.1.65\DTC:2.1.0.60\GCB:1.10.0.81\GEN:1.10.0.30\VTA:1.1	L CC		1.073		1138	100	118700	IN	0.3	W	47	75.4	18X24			346	-0.1		CC		32.02
DERIVED\PRIMARY\\LEFT			202311	202311	202311	202311						FOR PRESENTATION	SIEMENS	BSU929	Breast		L Mammogram	MAMMOMAT Revelation	F0_Gen1							28		VC20G\VX40C SL03P03 syngo VI20B SL33P51\Aws SW versions\Aws\ device\ versions	MAMMOGRAM		1.0266	232\172	696	178	117240	FOCUSED\PARALLEL	0.3	W	44	74.5	22			70	-1.25		CC		28.8
DERIVED\PRIMARY\			202312	202312	202312	202312						FOR PRESENTATION	GE HEALTHCARE	BSU931	Breast		MG UNKNOWN	Senographe Pristina								33.99		7.70.51	ROUTINE		1.07	229\191	715	54	39060	RECIPROCATING\FOCUSED	0.3	Rh	46.5	52	Sliding 19x23 Flexible paddle	eContrast3	libPV 2.0.9	4950	0		CC	0.00923616	31.52
DERIVED\PRIMARY\			202310	202310	202310	202310						FOR PRESENTATION	GE HEALTHCARE	BSU931	Breast			Senographe Pristina								33.99		7.70.51	ROUTINE		1.07	229\191	677	54	36970	RECIPROCATING\FOCUSED	0.3	Rh	47.3	46	Sliding 19x23 Flexible paddle	eContrast3	libPV 2.0.9 eC3B	4750	0		CC	0.00956183	32.86
DERIVED\PRIMARY\			202312	202312	202312	202312						FOR PRESENTATION	GE HEALTHCARE	BSU931	Breast			Senographe Pristina								33.99		7.70.51	ROUTINE		1.07	229\191	681	54	37190	RECIPROCATING\FOCUSED	0.3	Rh	48.2	58	Sliding 19x23 Flexible paddle	eContrast3	libPV 2.0.9 eC3B	4590	0		CC	0.0109421	29.2
DERIVED\PRIMARY\\LEFT			202307	202307	202307	202307						FOR PRESENTATION	SIEMENS	BSU934	Breast		QC-raw	Mammomat Inspiration	IPPGname='BYPASS							28		VB41B (SL13P14)\/ syngo VE33A SL75P85 VB41B SL13 PACK P14\Aws SW versions\Aws\ device\ versions	MAMMOGRAM		1.02686	299\238	720	170	122160	FOCUSED\PARALLEL	0.3	W	43	97.4				79	-0.06		CC		34.2
DERIVED\PRIMARY			202312	202312	202312	202312						FOR PRESENTATION	HOLOGIC Inc.	BSU954	Source Image for image processing operation		No Views	Selenia Dimensions								28		AWS:1.10.0.412\ROS:2.10.4800.SDRT.7\M35:1.7.0.32\GIP2D:3.18.0-4.18.0\Filter:1.0.7.2\BP:1.0.2.1\CView:2.1.1.1\CadScience:1.1.0.7\GCal:1.2.0.0\Enhance:1.0.2.2\SNRCNR:1.0.0.0-1.0.1.0\PMC:1.9.0.94\DET:1.11.1.65\DTC:2.1.0.60\GCB:1.10.0.81\GEN:1.10.0.30\VTA:1.	L CC		1.073		833	100	88200	IN	0.3	W	47	50.6	18X24			288	0		CC		32.09
DERIVED\PRIMARY			202311	202311	202311	202311						FOR PRESENTATION	HOLOGIC Inc.	BSU954	Source image for image processing operation		Mammo Standard Screening - Conventional	Selenia Dimensions								28		AWS:1.10.0.412\ROS:2.10.4800.SDRT.7\M35:1.7.0.32\GIP2D:3.18.0-4.18.0\Filter:1.0.7.2\BP:1.0.2.1\CView:2.1.1.1\CadScience:1.1.0.7\GCal:1.2.0.0\Enhance:1.0.2.2\SNRCNR:1.0.0.0-1.0.1.0\PMC:1.9.0.94\DET:1.11.1.65\DTC:2.1.0.60\GCB:1.10.0.81\GEN:1.10.0.30\VTA:1.	L CC		1.073		984	100	103300	IN	0.3	W	46	51.2	18X24			295	0		CC		32.26
DERIVED\PRIMARY\			202309	202309	202309	202309						FOR PRESENTATION	GE HEALTHCARE	BSU098	Breast			Senographe Pristina								33.99		7.70.51	ROUTINE		1.07	229\191	682	54	37250	RECIPROCATING\FOCUSED	0.3	Rh	44.1	97	Sliding 19x23 Standard paddle	eContrast3	libPV 2.0.9 eC3B	3800	0		CC	0.0103293	31.88
DERIVED\PRIMARY\			202309	202309	202309	202309						FOR PRESENTATION	GE HEALTHCARE	BSU098	Breast			Senographe Pristina								33.99		7.70.51	3D_ROUTINE+2D_ROUTINE		1.07	285\239	534	54	29230	RECIPROCATING\FOCUSED	0.3	Rh	41.4	93	24x29 Standard paddle	eContrast3	libPV 2.0.9 eC3B	3510	0		CC	0.00963674	33
DERIVED\PRIMARY\			202305	202305	202305	202305						FOR PRESENTATION	GE HEALTHCARE	BSU098	Breast			Senographe Pristina								33.99		7.70.51	3D_ROUTINE+2D_ROUTINE		1.07	285\239	651	54	35650	RECIPROCATING\FOCUSED	0.3	Rh	48.2	96	24x29 Standard paddle	eContrast3	libPV 2.0.9 eC3B	4750	0		CC	0.00964835	31
DERIVED\PRIMARY\			202402	202402	202402	202402						FOR PRESENTATION	GE HEALTHCARE	BSU098	Breast			Senographe Pristina								33.99		7.70.51.1	ROUTINE		1.07	285\239	602	54	32920	RECIPROCATING\FOCUSED	0.3	Rh	44.2	102	24x29 Standard paddle	eContrast3	libPV 2.0.9 eC3B	4160	0		CC	0.0102508	30.05
DERIVED\PRIMARY\			202305	202305	202305	202305						FOR PRESENTATION	GE HEALTHCARE	BSU098	Breast			Senographe Pristina								33.99		7.70.51	ROUTINE		1.07	285\239	682	54	37280	RECIPROCATING\FOCUSED	0.3	Rh	45.3	98	24x29 Standard paddle	eContrast3	libPV 2.0.9 eC3B	4460	0		CC	0.00921531	29.93
DERIVED\PRIMARY			202308	202308	202308	202308						FOR PRESENTATION	HOLOGIC Inc.	BSU003	Breast Screening QA procedure		Breast Screening QA procedure	3Dimensions								29		AWS:1.11.0.388\ROS:2.11.4800.CBSDRT.5\M35:1.8.0.74\GIP2D:3.19.0-4.18.4\Filter:1.0.7.2\BP:1.0.2.1\CView:2.1.1.1\CadScience:2.0.0.24\GCal:1.2.0.0\Enhance:1.0.2.3\CEDMSub:1.6.0.0\CEDMGetk:1.0.3.1\SNRCNR:1.0.0.0-1.0.1.0\PMC:1.9.0.94\DET:1.12.0.13\DTC:2.1.0.6	R CC		1.073		912	100	101100	IN	0.3	W	53	0	18X24			326	0.1		CC		32.02
DERIVED\PRIMARY			202309	202309	202309	202309						FOR PRESENTATION	HOLOGIC Inc.	BSU003	Breast Screening QA procedure		Breast Screening QA procedure	3Dimensions								29		AWS:1.11.1.75\ROS:2.11.4800.CBSDRT.5\M35:1.8.0.90\GIP2D:3.19.0-4.18.5\Filter:1.0.7.3\BP:1.0.2.2\CView:2.1.1.2\CadScience:2.0.0.26\GCal:1.2.0.0\Enhance:1.0.2.4\CEDMSub:1.6.0.1\CEDMGetk:1.0.3.2\SNRCNR:1.0.0.0-1.0.1.0\PMC:1.9.0.94\DET:1.12.1.3\DTC:2.1.0.60\	R CC		1.073		1043	100	114200	IN	0.3	W	53	0	18X24			343	0		CC		31.99
DERIVED\PRIMARY			202309	202309	202309	202309						FOR PRESENTATION	HOLOGIC Inc.	BSU003	Breast Screening QA procedure		Breast Screening QA procedure	Selenia Dimensions								29		AWS:1.11.0.388\ROS:2.11.4800.CBSDRT.5\M35:1.8.0.74\GIP2D:3.19.0-4.18.4\Filter:1.0.7.2\BP:1.0.2.1\CView:2.1.1.1\CadScience:2.0.0.24\GCal:1.2.0.0\Enhance:1.0.2.3\CEDMSub:1.6.0.0\CEDMGetk:1.0.3.1\SNRCNR:1.0.0.0-1.0.1.0\PMC:1.9.0.94\DET:1.12.0.13\DTC:2.1.0.6	R CC		1.073		936	100	103600	IN	0.3	W	53	0	18X24			329	0		CC		31.85
DERIVED\PRIMARY			202309	202309	202309	202309						FOR PRESENTATION	HOLOGIC Inc.	BSU003	Breast Screening QA procedure		Breast Screening QA procedure	Selenia Dimensions								29		AWS:1.10.0.412\ROS:2.10.4800.SDRT.7\M35:1.7.0.32\GIP2D:3.18.0-4.18.0\Filter:1.0.7.2\BP:1.0.2.1\CView:2.1.1.1\CadScience:1.1.0.7\GCal:1.2.0.0\Enhance:1.0.2.2\SNRCNR:1.0.0.0-1.0.1.0\PMC:1.9.0.94\DET:1.11.1.65\DTC:2.1.0.60\GCB:1.10.0.81\GEN:1.10.0.30\VTA:1.	R CC		1.073		915	100	101300	IN	0.3	W	53	0	18X24			334	0		CC		31.78
DERIVED\PRIMARY			202310	202310	202310	202310						FOR PRESENTATION	HOLOGIC Inc.	BSU003	Breast Screening QA procedure		Breast Screening QA procedure	3Dimensions								29		AWS:1.11.0.388\ROS:2.11.4800.CBSDRT.5\M35:1.8.0.74\GIP2D:3.19.0-4.18.4\Filter:1.0.7.2\BP:1.0.2.1\CView:2.1.1.1\CadScience:2.0.0.25\GCal:1.2.0.0\Enhance:1.0.2.3\CEDMSub:1.6.0.0\CEDMGetk:1.0.3.1\SNRCNR:1.0.0.0-1.0.1.0\PMC:1.9.0.94\DET:1.12.0.13\DTC:2.1.0.6	R CC		1.073		896	100	99600	IN	0.3	W	53	0	18X24			316	-0.1		CC		32.02
DERIVED\PRIMARY			202310	202310	202310	202310						FOR PRESENTATION	HOLOGIC Inc.	BSU003	Breast Screening QA procedure		Breast Screening QA procedure	3Dimensions								29		AWS:1.11.0.388\ROS:2.11.4800.CBSDRT.5\M35:1.8.0.74\GIP2D:3.19.0-4.18.4\Filter:1.0.7.2\BP:1.0.2.1\CView:2.1.1.1\CadScience:2.0.0.25\GCal:1.2.0.0\Enhance:1.0.2.3\CEDMSub:1.6.0.0\CEDMGetk:1.0.3.1\SNRCNR:1.0.0.0-1.0.1.0\PMC:1.9.0.94\DET:1.12.0.13\DTC:2.1.0.6	R CC		1.073		860	100	95900	IN	0.3	W	53	0	18X24			312	-0.4		CC		32.06
DERIVED\PRIMARY			202305	202305	202305	202305						FOR PRESENTATION	HOLOGIC Inc.	BSU820	Breast Screening QA procedure		Assessment	3Dimensions								29		AWS:1.11.0.388\ROS:2.11.4800.CBSDRT.5\M35:1.8.0.74\GIP2D:3.19.0-4.18.4\Filter:1.0.7.2\BP:1.0.2.1\CView:2.1.1.1\CadScience:2.0.0.25\GCal:1.2.0.0\Enhance:1.0.2.3\CEDMSub:1.6.0.0\CEDMGetk:1.0.3.1\SNRCNR:1.0.0.0-1.0.1.0\PMC:1.9.0.94\DET:1.12.0.13\DTC:2.1.0.6	R CC		1.073		892	100	98900	IN	0.3	W	53	0	18X24			330	0		CC		32.09
DERIVED\PRIMARY			202306	202306	202306	202306						FOR PRESENTATION	HOLOGIC Inc.	BSU595	Breast Screening QA procedure		Breast Screening QA procedure	Selenia Dimensions								29		AWS:1.11.1.75\ROS:1.9.1500.0\M35:1.8.0.90\GIP2D:3.19.0-4.18.5\Filter:1.0.7.3\BP:1.0.2.2\CView:2.1.1.2\CadScience:2.0.0.26\GCal:1.2.0.0\Enhance:1.0.2.4\CEDMSub:1.6.0.1\CEDMGetk:1.0.3.2\SNRCNR:1.0.0.0-1.0.1.0\PMC:1.9.0.94\DET:1.12.0.13\DTC:2.1.0.60\GCB:1.1	R CC		1.073		770	100	86800	IN	0.3	W	53	0	18X24			432	0		CC		30
DERIVED\PRIMARY			202312	202312	202312	202312						FOR PRESENTATION	HOLOGIC Inc.	BSU595	Breast Screening QA procedure		Screening Mammography	3Dimensions								29		AWS:1.11.1.75\ROS:2.11.4800.CBSDRT.5\M35:1.8.0.90\GIP2D:3.19.0-4.18.5\Filter:1.0.7.3\BP:1.0.2.2\CView:2.1.1.2\CadScience:2.0.0.26\GCal:1.2.0.0\Enhance:1.0.2.4\CEDMSub:1.6.0.1\CEDMGetk:1.0.3.2\SNRCNR:1.0.0.0-1.0.1.0\PMC:1.9.0.94\DET:1.12.1.3\DTC:2.1.0.60\	R CC		1.073		848	100	94700	IN	0.3	W	53	0	18X24			330	0		CC		32.19
DERIVED\PRIMARY			202402	202402	202402	202402						FOR PRESENTATION	HOLOGIC Inc.	BSU595	QA Mammography		XR Mammography Both	Selenia Dimensions								29		AWS:1.8.3.63\ROS:2.9.4800.LRT14\M35:1.6.14.5\GIP2D:3.15.0-4.15.0\Filter:1.0.4.3\BP:1.0.1.6\CView:2.0.1.1\GCal:1.1.1.1\Enhance:1.0.0.3\SNRCNR:1.0.0.0-1.0.1.0\PMC:1.8.3.4\DET:1.9.0.22\DTC:2.0.8.0\GCB:1.8.3.28\GEN:1.8.3.5\VTA:1.8.3.1\CRM:1.8.3.11\THD:1.8.2.	R CC		1.073		876	100	97200	IN	0.3	W	53	0	18X24			358	0		CC		31.75
DERIVED\PRIMARY\			202307	202307	202307	202307						FOR PRESENTATION	GE HEALTHCARE	BSU059	Breast		MG UNKNOWN	Senographe Pristina								33.99		7.70.51	3D_ROUTINE+2D_ROUTINE		1.07	285\239	525	54	28780	RECIPROCATING\FOCUSED	0.3	Rh	46.8	47	24x29 Standard paddle	eContrast4	libPV 2.0.9 eC3B	3850	0		CC	0.0094077	28
DERIVED\PRIMARY\			202308	202308	202308	202308						FOR PRESENTATION	GE HEALTHCARE	BSU059	Breast		MG UNKNOWN	Senographe Pristina								33.99		7.70.51	3D_ROUTINE+2D_ROUTINE		1.07	285\239	524	54	28760	RECIPROCATING\FOCUSED	0.3	Rh	45.9	45	24x29 Standard paddle	eContrast4	libPV 2.0.9 eC3B	3900	0		CC	0.00971421	29
DERIVED\PRIMARY\\RIGHT			202402	202402	202402	202402						FOR PRESENTATION	SIEMENS	BSU059	Breast		MG UNKNOWN	Mammomat Inspiration	F1_Gen1							28		VB60E\VX20A SL21P21 syngo VH22B SL19P26\Aws SW versions\Aws\device\versions	MAMMOGRAM		1.02686	299\238	614	153	93820	FOCUSED\PARALLEL	0.3	W	43	91.4				59	-0.04		CC		24.1
DERIVED\PRIMARY\\RIGHT			202402	202402	202402	202402						FOR PRESENTATION	SIEMENS	BSU059	Breast		MG UNKNOWN	Mammomat Inspiration	F1_Gen1							28		VB60E\VX20A SL21P21 syngo VH22B SL19P26\Aws SW versions\Aws\device\versions	MAMMOGRAM		1.02686	299\238	857	171	146370	FOCUSED\PARALLEL	0.3	W	45	74.7				86	-0.06		CC		30.8
DERIVED\PRIMARY\\RIGHT			202403	202403	202403	202403						FOR PRESENTATION	SIEMENS	BSU059	Breast		MG UNKNOWN	Mammomat Inspiration	F1_Gen1							28		VB60E\VX20A SL21P21 syngo VH22B SL19P26\Aws SW versions\Aws\device\versions	MAMMOGRAM		1.02686	299\238	607	152	92500	FOCUSED\PARALLEL	0.3	W	44	93.6				56	-0.02		CC		28.3
DERIVED\PRIMARY\\RIGHT			202403	202403	202403	202403						FOR PRESENTATION	SIEMENS	BSU059	Breast		MG UNKNOWN	Mammomat Inspiration	F1_Gen1							28		VB60E\VX20A SL21P21 syngo VH22B SL19P26\Aws SW versions\Aws\device\versions	MAMMOGRAM		1.02686	299\238	746	171	127630	FOCUSED\PARALLEL	0.3	W	45	49.4				75	0.01		CC		31.4
DERIVED\PRIMARY\\RIGHT			202403	202403	202403	202403						FOR PRESENTATION	SIEMENS	BSU059	Breast		MG UNKNOWN	MAMMOMAT Revelation	F1_Gen1							28		VC20G\VX40C SL03P03 syngo VI20B SL33P51\Aws SW versions\Aws\device\versions	MAMMOGRAM		1.0266	291\232	1009	179	173520	FOCUSED\PARALLEL	0.3	W	48	80.8	13			88	0.06		CC		26.6
DERIVED\PRIMARY\			202403	202403	202403	202403						FOR PRESENTATION	GE HEALTHCARE	BSU923	Breast			Senographe Pristina								33.99		7.70.51	ROUTINE		1.07	229\191	887	54	48580	RECIPROCATING\FOCUSED	0.3	Rh	43.1	32	Sliding 19x23 Flexible paddle	eContrast3	libPV 2.0.9	5840	0		CC	0.00934218	28.1
DERIVED\PRIMARY\			202403	202403	202403	202403						FOR PRESENTATION	GE HEALTHCARE	BSU923	Breast			Senographe Pristina								33.99		7.70.51	ROUTINE		1.07	229\191	840	54	45990	RECIPROCATING\FOCUSED	0.3	Rh	45.3	52	Sliding 19x23 Flexible paddle	eContrast3	libPV 2.0.9	5700	0		CC	0.00861291	27
DERIVED\PRIMARY			202403	202403	202403	202403						FOR PRESENTATION	HOLOGIC Inc.	BSU092	Source Image for image processing operation		XR Mammogram Both	3Dimensions								30		AWS:1.11.1.75\ROS:2.11.4800.CBSDRT.5\M35:1.8.0.90\GIP2D:3.19.0-4.18.5\Filter:1.0.7.3\BP:1.0.2.2\CView:2.1.1.2\CadScience:2.0.0.26\GCal:1.2.0.0\Enhance:1.0.2.4\CEDMSub:1.6.0.1\CEDMGetk:1.0.3.2\SNRCNR:1.0.0.0-1.0.1.0\PMC:1.9.0.94\DET:1.12.1.3\DTC:2.1.0.60\	L CC		1.073		800	100	89900	IN	0.3	W	50	0	18X24			356	0		CC		31.82
DERIVED\PRIMARY			202403	202403	202403	202403						FOR PRESENTATION	HOLOGIC Inc.	BSU092	Source Image for image processing operation		Standard Screening - Conventional	3Dimensions								30		AWS:1.11.1.75\ROS:2.11.4800.CBSDRT.5\M35:1.8.0.90\GIP2D:3.19.0-4.18.5\Filter:1.0.7.3\BP:1.0.2.2\CView:2.1.1.2\CadScience:2.0.0.26\GCal:1.2.0.0\Enhance:1.0.2.4\CEDMSub:1.6.0.1\CEDMGetk:1.0.3.2\SNRCNR:1.0.0.0-1.0.1.0\PMC:1.9.0.94\DET:1.12.1.3\DTC:2.1.0.60\	L CC		1.073		803	100	90500	IN	0.3	W	50	0	18X24			349	0.1		CC		31.99
DERIVED\PRIMARY			202403	202403	202403	202403						FOR PRESENTATION	GE HEALTHCARE	BSU192	Breast			Senographe Pristina								33.99		7.70.51	ROUTINE		1.07	285\239	621	54	33930	RECIPROCATING\FOCUSED	0.3	Rh	43.2	47	24x29 Standard paddle	eContrast4	libPV 2.0.9	4070	0		CC	0.00957456	25.41
DERIVED\PRIMARY			202403	202403	202403	202403						FOR PRESENTATION	GE HEALTHCARE	BSU192	Breast			Senographe Pristina								33.99		7.70.51	ROUTINE		1.07	285\239	596	54	32580	RECIPROCATING\FOCUSED	0.3	Rh	43.8	52	24x29 Standard paddle	eContrast4	libPV 2.0.9	4080	0		CC	0.00893828	26.27
DERIVED\PRIMARY			202403	202403	202403	202403						FOR PRESENTATION	GE HEALTHCARE	BSU192	Breast			Senographe Pristina								33.99		7.70.51	ROUTINE		1.07	285\239	580	54	31740	RECIPROCATING\FOCUSED	0.3	Rh	45.1	63	24x29 Standard paddle	eContrast4	libPV 2.0.9 eC3B	3990	0		CC	0.0103803	24
DERIVED\PRIMARY			202403	202403	202403	202403						FOR PRESENTATION	GE HEALTHCARE	BSU192	Breast			Senographe Pristina								33.99		7.70.51	ROUTINE		1.07	285\239	600	54	32800	RECIPROCATING\FOCUSED	0.3	Rh	45.1	49	24x29 Standard paddle	eContrast4	libPV 2.0.9 eC3B	4050	0		CC	0.00945857	21.63
DERIVED\PRIMARY\			202403	202403	202403	202403						FOR PRESENTATION	GE HEALTHCARE	BSU192	Breast			Senographe Pristina								33.99		7.70.51.1	ROUTINE		1.07	285\239	565	54	31010	RECIPROCATING\FOCUSED	0.3	Rh	44.5	50	24x29 Standard paddle	eContrast4	libPV 2.0.9 eC3B	3600	0		CC	0.010265	24.56
DERIVED\PRIMARY\			202403	202403	202403	202403						FOR PRESENTATION	GE HEALTHCARE	BSU192	Breast			Senographe Pristina								33.99		7.70.51	ROUTINE		1.07	285\239	563	54	30840	RECIPROCATING\FOCUSED	0.3	Rh	45.3	54	24x29 Standard paddle	eContrast4	libPV 2.0.9 eC3B	3800	0		CC	0.00906783	22.61
DERIVED\PRIMARY\			202403	202403	202403	202403						FOR PRESENTATION	GE HEALTHCARE	BSU192	Breast			Senographe Pristina								33.99		7.70.51	ROUTINE		1.07	285\239	543	54	29730	RECIPROCATING\FOCUSED	0.3	Rh	45.5	51	24x29 Standard paddle	eContrast4	libPV 2.0.9 eC3B	3770	0		CC	0.00986297	24.56
DERIVED\PRIMARY\			202403	202403	202403	202403						FOR PRESENTATION	GE HEALTHCARE	BSU192	Breast			Senographe Pristina								33.99		7.70.51	ROUTINE		1.07	285\239	545	54	29880	RECIPROCATING\FOCUSED	0.3	Rh	45.7	46	24x29 Standard paddle	eContrast4	libPV 2.0.9 eC3B	3750	0		CC	0.00963562	26
DERIVED\PRIMARY\			202403	202403	202403	202403						FOR PRESENTATION	GE HEALTHCARE	BSU192	Breast			Senographe Pristina								33.99		7.70.51	ROUTINE		1.07	285\239	584	54	31990	RECIPROCATING\FOCUSED	0.3	Rh	46	47	24x29 Standard paddle	eContrast4	libPV 2.0.9 eC3B	4080	0		CC	0.00948049	26.27
DERIVED\PRIMARY			202401	202401	202401	202401						FOR PRESENTATION	HOLOGIC Inc.	BSU112	Source image for image processing operation		Bilateral Mammogram	Selenia Dimensions								28		AWS:1.8.3.63\ROS:2.9.4800.LRT14\M35:1.6.14.5\GIP2D:3.15.0-4.15.0\Filter:1.0.4.3\BP:1.0.1.6\CView:2.0.1.1\GCal:1.1.1.1\Enhance:1.0.0.3\SNRCNR:1.0.0.0-1.0.1.0\PMC:1.8.3.4\DET:1.9.0.22\DTC:2.0.8.0\GCB:1.8.3.28\GEN:1.8.3.5\VTA:1.8.3.1\CRM:1.8.3.11\THD:1.8.2.	L CC		1.073		1178	100	122600	IN	0.3	W	46	25.9	18X24			325	0.1		CC		30.04
DERIVED\PRIMARY\			202306	202306	202306	202306						FOR PRESENTATION	GE HEALTHCARE	BSU212	Breast			Senographe Pristina								33.99		7.70.51	ROUTINE		1.07	229\191	649	54	35460	RECIPROCATING\FOCUSED	0.3	Rh	45.2	25	Sliding 19x23 Standard paddle	eContrast3	libPV 2.0.9 eC3B	4720	0		CC	0.00940568	32.74
DERIVED\PRIMARY			202309	202309	202309	202309						FOR PRESENTATION	HOLOGIC Inc.	BSU312	Source image for image processing operation		Bilateral Screening Mammography	Selenia Dimensions								28		AWS:1.10.0.412\ROS:2.10.4800.SDRT.7\M35:1.7.0.32\GIP2D:3.18.0-4.18.0\Filter:1.0.7.2\BP:1.0.2.1\CView:2.1.1.1\CadScience:1.1.0.7\GCal:1.2.0.0\Enhance:1.0.2.2\SNRCNR:1.0.0.0-1.0.1.0\PMC:1.9.0.94\DET:1.11.1.65\DTC:2.1.0.60\GCB:1.10.0.81\GEN:1.10.0.30\VTA:1.	L CC		1.073		854	100	90300	IN	0.3	W	46	111.3	18X24			342	0		CC		32.19
DERIVED\PRIMARY			202310	202310	202310	202310						FOR PRESENTATION	HOLOGIC Inc.	BSU312	Source image for image processing operation		XR Screening mammogram Both	Selenia Dimensions								28		AWS:1.10.0.412\ROS:2.10.4800.SDRT.7\M35:1.7.0.32\GIP2D:3.18.0-4.18.0\Filter:1.0.7.2\BP:1.0.2.1\CView:2.1.1.1\CadScience:1.1.0.7\GCal:1.2.0.0\Enhance:1.0.2.2\SNRCNR:1.0.0.0-1.0.1.0\PMC:1.9.0.94\DET:1.11.1.65\DTC:2.1.0.60\GCB:1.10.0.81\GEN:1.10.0.30\VTA:1.	L CC		1.073		811	100	86000	IN	0.3	W	46	76.6	18X24			322	0		CC		31.95
DERIVED\PRIMARY			202308	202308	202308	202308						FOR PRESENTATION	HOLOGIC Inc.	BSU312	Source image for image processing operation		XR Bilateral Mammogram	Selenia Dimensions								28		AWS:1.10.0.412\ROS:2.10.4800.SDRT.7\M35:1.7.0.32\GIP2D:3.18.0-4.18.0\Filter:1.0.7.2\BP:1.0.2.1\CView:2.1.1.1\CadScience:1.1.0.7\GCal:1.2.0.0\Enhance:1.0.2.2\SNRCNR:1.0.0.0-1.0.1.0\PMC:1.9.0.94\DET:1.11.1.65\DTC:2.1.0.60\GCB:1.10.0.81\GEN:1.10.0.30\VTA:1.	L CC		1.073		864	100	91300	IN	0.3	W	45	27.4	18X24			359	0		CC		32.23
DERIVED\PRIMARY			202311	202311	202311	202311						FOR PRESENTATION	HOLOGIC Inc.	BSU312	Source image for image processing operation		XR Screening mammogram Both	Selenia Dimensions								28		AWS:1.11.0.388\ROS:2.11.4800.CBSDRT.5\M35:1.8.0.74\GIP2D:3.19.0-4.18.4\Filter:1.0.7.2\BP:1.0.2.1\CView:2.1.1.1\CadScience:2.0.0.25\GCal:1.2.0.0\Enhance:1.0.2.3\CEDMSub:1.6.0.0\CEDMGetk:1.0.3.1\SNRCNR:1.0.0.0-1.0.1.0\PMC:1.9.0.94\DET:1.12.0.13\DTC:2.1.0.6	L CC		1.073		857	100	90600	IN	0.3	W	47	93.7	18X24			347	0.1		CC		31.99
DERIVED\PRIMARY			202310	202310	202310	202310						FOR PRESENTATION	HOLOGIC Inc.	BSU312	Source image for image processing operation		XR Screening mammogram Both	Selenia Dimensions								28		AWS:1.10.0.412\ROS:2.10.4800.SDRT.7\M35:1.7.0.32\GIP2D:3.18.0-4.18.0\Filter:1.0.7.2\BP:1.0.2.1\CView:2.1.1.1\CadScience:1.1.0.7\GCal:1.2.0.0\Enhance:1.0.2.2\SNRCNR:1.0.0.0-1.0.1.0\PMC:1.9.0.94\DET:1.11.1.65\DTC:2.1.0.60\GCB:1.10.0.81\GEN:1.10.0.30\VTA:1.	L CC		1.073		906	100	95500	IN	0.3	W	46	0	18X24			322	0		CC		32.06
DERIVED\PRIMARY			202312	202312	202312	202312						FOR PRESENTATION	HOLOGIC Inc.	BSU312	Source image for image processing operation		Bilateral Mammography	Selenia Dimensions								28		AWS:1.10.0.412\ROS:2.10.4800.SDRT.7\M35:1.7.0.32\GIP2D:3.18.0-4.18.0\Filter:1.0.7.2\BP:1.0.2.1\CView:2.1.1.1\CadScience:1.1.0.7\GCal:1.2.0.0\Enhance:1.0.2.2\SNRCNR:1.0.0.0-1.0.1.0\PMC:1.9.0.94\DET:1.11.1.65\DTC:2.1.0.60\GCB:1.10.0.81\GEN:1.10.0.30\VTA:1.	L CC		1.073		843	100	89200	IN	0.3	W	47	69.2	18X24			338	0		CC		32.12
DERIVED\PRIMARY			202402	202402	202402	202402						FOR PRESENTATION	HOLOGIC Inc.	BSU319	Source image for image processing operation		No Views	3Dimensions								30		AWS:1.10.0.412\ROS:2.10.4800.SDRT.7\M35:1.7.0.32\GIP2D:3.18.0-4.18.0\Filter:1.0.7.2\BP:1.0.2.1\CView:2.1.1.1\CadScience:1.1.0.7\GCal:1.2.0.0\Enhance:1.0.2.2\SNRCNR:1.0.0.0-1.0.1.0\PMC:1.9.0.94\DET:1.11.1.65\DTC:2.1.0.60\GCB:1.10.0.81\GEN:1.10.0.30\VTA:1.	R CC		1.073		1089	110	129500	IN	0.3	W	56	54.2	18X24			412	0		CC		32.12
DERIVED\PRIMARY			202304	202304	202304	202304						FOR PRESENTATION	HOLOGIC Inc.	BSU319	Source image for image processing operation		Unilateral Mammography Right	3Dimensions								30		AWS:1.10.0.412\ROS:2.10.4800.SDRT.7\M35:1.7.0.32\GIP2D:3.18.0-4.18.0\Filter:1.0.7.2\BP:1.0.2.1\CView:2.1.1.1\CadScience:1.1.0.7\GCal:1.2.0.0\Enhance:1.0.2.2\SNRCNR:1.0.0.0-1.0.1.0\PMC:1.9.0.94\DET:1.11.1.65\DTC:2.1.0.60\GCB:1.10.0.81\GEN:1.10.0.30\VTA:1.	R CC		1.073		1167	100	126600	IN	0.3	W	55	29.4	18X24			409	0		CC		31.99
DERIVED\PRIMARY			202309	202309	202309	202309						FOR PRESENTATION	HOLOGIC Inc.	BSU480	Source image for image processing operation		No Views	3Dimensions								30		AWS:1.11.0.388\ROS:2.11.4800.CBSDRT.5\M35:1.8.0.74\GIP2D:3.19.0-4.18.4\Filter:1.0.7.2\BP:1.0.2.1\CView:2.1.1.1\CadScience:2.0.0.25\GCal:1.2.0.0\Enhance:1.0.2.3\CEDMSub:1.6.0.0\CEDMGetk:1.0.3.1\SNRCNR:1.0.0.0-1.0.1.0\PMC:1.9.0.94\DET:1.12.0.13\DTC:2.1.0.6	R CC		1.073		1159	140	171900	IN	0.3	W	55	27.3	18X24			391	0		CC		32.02
DERIVED\PRIMARY			202310	202310	202310	202310						FOR PRESENTATION	HOLOGIC Inc.	BSU480	Source image for image processing operation		No Views	3Dimensions								30		AWS:1.11.0.388\ROS:2.11.4800.CBSDRT.5\M35:1.8.0.74\GIP2D:3.19.0-4.18.4\Filter:1.0.7.2\BP:1.0.2.1\CView:2.1.1.1\CadScience:2.0.0.24\GCal:1.2.0.0\Enhance:1.0.2.3\CEDMSub:1.6.0.0\CEDMGetk:1.0.3.1\SNRCNR:1.0.0.0-1.0.1.0\PMC:1.9.0.94\DET:1.12.0.13\DTC:2.1.0.6	R CC		1.073		1173	110	138900	IN	0.3	W	56	49.5	18X24			373	0		CC		32.19
DERIVED\PRIMARY			202311	202311	202311	202311						FOR PRESENTATION	HOLOGIC Inc.	BSU480	Source image for image processing operation		No Views	3Dimensions								30		AWS:1.11.1.75\ROS:2.11.4800.CBSDRT.5\M35:1.8.0.90\GIP2D:3.19.0-4.18.5\Filter:1.0.7.3\BP:1.0.2.2\CView:2.1.1.2\CadScience:2.0.0.26\GCal:1.2.0.0\Enhance:1.0.2.4\CEDMSub:1.6.0.1\CEDMGetk:1.0.3.2\SNRCNR:1.0.0.0-1.0.1.0\PMC:1.9.0.94\DET:1.12.1.3\DTC:2.1.0.60\	R CC		1.073		1125	110	133500	IN	0.3	W	55	49.3	18X24			414	0		CC		31.99
DERIVED\PRIMARY			202303	202303	202303	202303						FOR PRESENTATION	HOLOGIC Inc.	BSU687	Source image for image processing operation		Unilateral Mammography Right	3Dimensions								30		AWS:1.11.0.388\ROS:2.11.4800.CBSDRT.5\M35:1.8.0.74\GIP2D:3.19.0-4.18.4\Filter:1.0.7.2\BP:1.0.2.1\CView:2.1.1.1\CadScience:2.0.0.25\GCal:1.2.0.0\Enhance:1.0.2.3\CEDMSub:1.6.0.0\CEDMGetk:1.0.3.1\SNRCNR:1.0.0.0-1.0.1.0\PMC:1.9.0.94\DET:1.12.0.13\DTC:2.1.0.6	R CC		1.073		1170	110	138500	IN	0.3	W	56	49.2	18X24			404	0		CC		31.89
DERIVED\PRIMARY			202309	202309	202309	202309						FOR PRESENTATION	HOLOGIC Inc.	BSU687	Source image for image processing operation		No Views	3Dimensions								30		AWS:1.10.0.412\ROS:2.10.4800.SDRT.7\M35:1.7.0.32\GIP2D:3.18.0-4.18.0\Filter:1.0.7.2\BP:1.0.2.1\CView:2.1.1.1\CadScience:1.1.0.7\GCal:1.2.0.0\Enhance:1.0.2.2\SNRCNR:1.0.0.0-1.0.1.0\PMC:1.9.0.94\DET:1.11.1.65\DTC:2.1.0.60\GCB:1.10.0.81\GEN:1.10.0.30\VTA:1.	R CC		1.073		1194	100	129200	IN	0.3	W	55	49.9	18X24			394	-0.1		CC		31.99
DERIVED\PRIMARY			202309	202309	202309	202309						FOR PRESENTATION	HOLOGIC Inc.	BSU687	Source image for image processing operation		Standard Screening - ComboHD	3Dimensions								30		AWS:1.11.0.388\ROS:2.11.4800.CBSDRT.5\M35:1.8.0.74\GIP2D:3.19.0-4.18.4\Filter:1.0.7.2\BP:1.0.2.1\CView:2.1.1.1\CadScience:2.0.0.25\GCal:1.2.0.0\Enhance:1.0.2.3\CEDMSub:1.6.0.0\CEDMGetk:1.0.3.1\SNRCNR:1.0.0.0-1.0.1.0\PMC:1.9.0.94\DET:1.12.0.13\DTC:2.1.0.6	R CC ComboHD		1.073		1108	110	131800	IN	0.3	W	55	47.9	18X24			384	0		CC		31.82
DERIVED\PRIMARY			202308	202308	202308	202308						FOR PRESENTATION	HOLOGIC Inc.	BSU687	Source image for image processing operation		No Views	3Dimensions								30		AWS:1.11.1.75\ROS:2.11.4800.CBSDRT.5\M35:1.8.0.90\GIP2D:3.19.0-4.18.5\Filter:1.0.7.3\BP:1.0.2.2\CView:2.1.1.2\CadScience:2.0.0.26\GCal:1.2.0.0\Enhance:1.0.2.4\CEDMSub:1.6.0.1\CEDMGetk:1.0.3.2\SNRCNR:1.0.0.0-1.0.1.0\PMC:1.9.0.94\DET:1.12.1.3\DTC:2.1.0.60\	R CC		1.073		1150	110	136500	IN	0.3	W	55	49.1	18X24			372	0.1		CC		32.02
DERIVED\PRIMARY			202308	202308	202308	202308						FOR PRESENTATION	HOLOGIC Inc.	BSU687	Source image for image processing operation		No Views	Selenia Dimensions								30		AWS:1.10.0.412\ROS:2.10.4800.SDRT.7\M35:1.7.0.32\GIP2D:3.18.0-4.18.0\Filter:1.0.7.2\BP:1.0.2.1\CView:2.1.1.1\CadScience:1.1.0.7\GCal:1.2.0.0\Enhance:1.0.2.2\SNRCNR:1.0.0.0-1.0.1.0\PMC:1.9.0.94\DET:1.11.1.65\DTC:2.1.0.60\GCB:1.10.0.81\GEN:1.10.0.30\VTA:1.	R CC		1.073		1147	100	124800	IN	0.3	W	56	53.5	18X24			380	0		CC		31.68
DERIVED\PRIMARY			202401	202401	202401	202401						FOR PRESENTATION	HOLOGIC Inc.	BSU687	Source image for image processing operation		Standard Screening - ComboHD	3Dimensions								26		AWS:1.11.1.75\ROS:2.11.4800.CBSDRT.5\M35:1.8.0.90\GIP2D:3.19.0-4.18.5\Filter:1.0.7.3\BP:1.0.2.2\CView:2.1.1.2\CadScience:2.0.0.26\GCal:1.2.0.0\Enhance:1.0.2.4\CEDMSub:1.6.0.1\CEDMGetk:1.0.3.2\SNRCNR:1.0.0.0-1.0.1.0\PMC:1.9.0.94\DET:1.12.1.3\DTC:2.1.0.60\	R CC ComboHD		1.073		804	100	85300	IN	0.3	W	32	25.4	18X24			316	-0.1		CC		31.95
DERIVED\PRIMARY			202401	202401	202401	202401						FOR PRESENTATION	HOLOGIC Inc.	BSU687	Source image for image processing operation		Right Mammogram	3Dimensions								30		AWS:1.11.0.388\ROS:2.11.4800.CBSDRT.5\M35:1.8.0.74\GIP2D:3.19.0-4.18.4\Filter:1.0.7.2\BP:1.0.2.1\CView:2.1.1.1\CadScience:2.0.0.25\GCal:1.2.0.0\Enhance:1.0.2.3\CEDMSub:1.6.0.0\CEDMGetk:1.0.3.1\SNRCNR:1.0.0.0-1.0.1.0\PMC:1.9.0.94\DET:1.12.0.13\DTC:2.1.0.6	R CC		1.073		1142	120	146800	IN	0.3	W	55	53.2	18X24			410	0		CC		32.19
DERIVED\PRIMARY			202402	202402	202402	202402						FOR PRESENTATION	HOLOGIC Inc.	BSU687	Source image for image processing operation		Right Mammogram	3Dimensions								29		AWS:1.11.1.75\ROS:2.11.4800.CBSDRT.5\M35:1.8.0.90\GIP2D:3.19.0-4.18.5\Filter:1.0.7.3\BP:1.0.2.2\CView:2.1.1.2\CadScience:2.0.0.26\GCal:1.2.0.0\Enhance:1.0.2.4\CEDMSub:1.6.0.1\CEDMGetk:1.0.3.2\SNRCNR:1.0.0.0-1.0.1.0\PMC:1.9.0.94\DET:1.12.1.3\DTC:2.1.0.60\	R CC		1.073		1170	110	138500	IN	0.3	W	54	51.8	18X24			323	0		CC		32.02
DERIVED\PRIMARY			202402	202402	202402	202402						FOR PRESENTATION	HOLOGIC Inc.	BSU687	Source image for image processing operation		Standard Screening - Conventional	3Dimensions								30		AWS:1.10.0.412\ROS:2.10.4800.SDRT.7\M35:1.7.0.32\GIP2D:3.18.0-4.18.0\Filter:1.0.7.2\BP:1.0.2.1\CView:2.1.1.1\CadScience:1.1.0.7\GCal:1.2.0.0\Enhance:1.0.2.2\SNRCNR:1.0.0.0-1.0.1.0\PMC:1.9.0.94\DET:1.11.1.65\DTC:2.1.0.60\GCB:1.10.0.81\GEN:1.10.0.30\VTA:1.	R CC		1.073		1146	110	136000	IN	0.3	W	56	49.8	18X24			386	0		CC		31.99
DERIVED\PRIMARY			202311	202311	202311	202311						FOR PRESENTATION	HOLOGIC Inc.	BSU777	Source image for image processing operation		Unilateral Mammography Left	Selenia Dimensions								29		AWS:1.8.3.63\ROS:2.9.4800.LRT14\M35:1.6.14.5\GIP2D:3.15.0-4.15.0\Filter:1.0.4.3\BP:1.0.1.6\CView:2.0.1.1\GCal:1.1.1.1\Enhance:1.0.0.3\SNRCNR:1.0.0.0-1.0.1.0\PMC:1.8.3.4\DET:1.9.0.22\DTC:2.0.8.0\GCB:1.8.3.28\GEN:1.8.3.5\VTA:1.8.3.1\CRM:1.8.3.11\THD:1.8.2.	R CC		1.073		1106	110	131500	IN	0.3	W	54	49.1	18X24			323	-0.1		CC		32.02
DERIVED\PRIMARY			202401	202401	202401	202401						FOR PRESENTATION	HOLOGIC Inc.	BSU722	Source image for image processing operation		Unilateral Mammography Right	3Dimensions								30		AWS:1.11.1.75\ROS:2.11.4800.CBSDRT.5\M35:1.8.0.90\GIP2D:3.19.0-4.18.5\Filter:1.0.7.3\BP:1.0.2.2\CView:2.1.1.2\CadScience:2.0.0.26\GCal:1.2.0.0\Enhance:1.0.2.4\CEDMSub:1.6.0.1\CEDMGetk:1.0.3.2\SNRCNR:1.0.0.0-1.0.1.0\PMC:1.9.0.94\DET:1.12.1.3\DTC:2.1.0.60\	R CC		1.073		1189	100	128800	IN	0.3	W	55	51.3	18X24			405	0		CC		32.06
DERIVED\PRIMARY			202308	202308	202308	202308						FOR PRESENTATION	HOLOGIC Inc.	BSU722	Source image for image processing operation		No Views	Selenia Dimensions								29		AWS:1.8.3.63\ROS:2.9.4800.LRT14\M35:1.6.14.5\GIP2D:3.15.0-4.15.0\Filter:1.0.4.3\BP:1.0.1.6\CView:2.0.1.1\GCal:1.1.1.1\Enhance:1.0.0.3\SNRCNR:1.0.0.0-1.0.1.0\PMC:1.8.3.4\DET:1.9.0.22\DTC:2.0.8.0\GCB:1.8.3.28\GEN:1.8.3.5\VTA:1.8.3.1\CRM:1.8.3.11\THD:1.8.2.	R CC		1.073		1126	100	122500	IN	0.3	W	54	51.6	18X24			305	-0.1		CC		31.92
DERIVED\PRIMARY			202310	202310	202310	202310						FOR PRESENTATION	HOLOGIC Inc.	BSU722	Source image for image processing operation		No Views	3Dimensions								30		AWS:1.11.0.388\ROS:2.11.4800.CBSDRT.5\M35:1.8.0.74\GIP2D:3.19.0-4.18.4\Filter:1.0.7.2\BP:1.0.2.1\CView:2.1.1.1\CadScience:2.0.0.25\GCal:1.2.0.0\Enhance:1.0.2.3\CEDMSub:1.6.0.0\CEDMGetk:1.0.3.1\SNRCNR:1.0.0.0-1.0.1.0\PMC:1.9.0.94\DET:1.12.0.13\DTC:2.1.0.6	R CC		1.073		1137	100	123500	IN	0.3	W	55	49.7	18X24			366	0		CC		32.06
DERIVED\PRIMARY			202312	202312	202312	202312						FOR PRESENTATION	HOLOGIC Inc.	BSU722	Source image for image processing operation		No Views	3Dimensions								30		AWS:1.11.1.75\ROS:2.11.4800.CBSDRT.5\M35:1.8.0.90\GIP2D:3.19.0-4.18.5\Filter:1.0.7.3\BP:1.0.2.2\CView:2.1.1.2\CadScience:2.0.0.26\GCal:1.2.0.0\Enhance:1.0.2.4\CEDMSub:1.6.0.1\CEDMGetk:1.0.3.2\SNRCNR:1.0.0.0-1.0.1.0\PMC:1.9.0.94\DET:1.12.1.3\DTC:2.1.0.60\	R CC		1.073		1154	100	125500	IN	0.3	W	55	25.5	18X24			397	0		CC		31.99
DERIVED\PRIMARY			202401	202401	202401	202401						FOR PRESENTATION	HOLOGIC Inc.	BSU722	Source image for image processing operation		Unilateral Mammography Right	3Dimensions								30		AWS:1.11.1.75\ROS:2.11.4800.CBSDRT.5\M35:1.8.0.90\GIP2D:3.19.0-4.18.5\Filter:1.0.7.3\BP:1.0.2.2\CView:2.1.1.2\CadScience:2.0.0.26\GCal:1.2.0.0\Enhance:1.0.2.4\CEDMSub:1.6.0.1\CEDMGetk:1.0.3.2\SNRCNR:1.0.0.0-1.0.1.0\PMC:1.9.0.94\DET:1.12.1.3\DTC:2.1.0.60\	R CC		1.073		1165	110	137900	IN	0.3	W	55	28.8	18X24			401	-0.2		CC		32.36
DERIVED\PRIMARY			202402	202402	202402	202402						FOR PRESENTATION	HOLOGIC Inc.	BSU722	Source image for image processing operation		No Views	Selenia Dimensions								30		AWS:1.11.1.75\ROS:2.11.4800.CBSDRT.5\M35:1.8.0.90\GIP2D:3.19.0-4.18.5\Filter:1.0.7.3\BP:1.0.2.2\CView:2.1.1.2\CadScience:2.0.0.26\GCal:1.2.0.0\Enhance:1.0.2.4\CEDMSub:1.6.0.1\CEDMGetk:1.0.3.2\SNRCNR:1.0.0.0-1.0.1.0\PMC:1.9.0.94\DET:1.12.1.3\DTC:2.1.0.60\	R CC		1.073		1172	100	127300	IN	0.3	W	55	52.1	18X24			396	0		CC		31.85
DERIVED\PRIMARY			202308	202308	202308	202308						FOR PRESENTATION	HOLOGIC Inc.	BSU722	Source image for image processing operation		No Views	3Dimensions								30		AWS:1.11.0.388\ROS:2.11.4800.CBSDRT.5\M35:1.8.0.74\GIP2D:3.19.0-4.18.4\Filter:1.0.7.2\BP:1.0.2.1\CView:2.1.1.1\CadScience:2.0.0.25\GCal:1.2.0.0\Enhance:1.0.2.3\CEDMSub:1.6.0.0\CEDMGetk:1.0.3.1\SNRCNR:1.0.0.0-1.0.1.0\PMC:1.9.0.94\DET:1.12.0.13\DTC:2.1.0.6	R CC		1.073		1176	110	139100	IN	0.3	W	55	51.9	18X24			403	0		CC		32.12
DERIVED\PRIMARY			202311	202311	202311	202311						FOR PRESENTATION	HOLOGIC Inc.	BSU722	Source image for image processing operation		Standard Screening - Conventional	3Dimensions								30		AWS:1.11.0.388\ROS:2.11.4800.CBSDRT.5\M35:1.8.0.74\GIP2D:3.19.0-4.18.4\Filter:1.0.7.2\BP:1.0.2.1\CView:2.1.1.1\CadScience:2.0.0.25\GCal:1.2.0.0\Enhance:1.0.2.3\CEDMSub:1.6.0.0\CEDMGetk:1.0.3.1\SNRCNR:1.0.0.0-1.0.1.0\PMC:1.9.0.94\DET:1.12.0.13\DTC:2.1.0.6	R CC		1.073		1113	100	120900	IN	0.3	W	55	49.5	18X24			372	0		CC		31.82
DERIVED\PRIMARY			202309	202309	202309	202309						FOR PRESENTATION	HOLOGIC Inc.	BSU122	Source image for image processing operation		XR Mammogram Both	3Dimensions								28		AWS:1.11.1.75\ROS:2.11.4800.CBSDRT.5\M35:1.8.0.90\GIP2D:3.19.0-4.18.5\Filter:1.0.7.3\BP:1.0.2.2\CView:2.1.1.2\CadScience:2.0.0.26\GCal:1.2.0.0\Enhance:1.0.2.4\CEDMSub:1.6.0.1\CEDMGetk:1.0.3.2\SNRCNR:1.0.0.0-1.0.1.0\PMC:1.9.0.94\DET:1.12.1.3\DTC:2.1.0.60\	R CC ComboHD		1.073		900	100	94900	IN	0.3	W	48	51.3	18X24			305	0		CC		31.95
DERIVED\PRIMARY			202307	202307	202307	202307						FOR PRESENTATION	HOLOGIC Inc.	BSU122	Source image for image processing operation		Standard Screening - ComboHD	Selenia Dimensions								28		AWS:1.11.1.75\ROS:2.11.4800.CBSDRT.5\M35:1.8.0.90\GIP2D:3.19.0-4.18.5\Filter:1.0.7.3\BP:1.0.2.2\CView:2.1.1.2\CadScience:2.0.0.26\GCal:1.2.0.0\Enhance:1.0.2.4\CEDMSub:1.6.0.1\CEDMGetk:1.0.3.2\SNRCNR:1.0.0.0-1.0.1.0\PMC:1.9.0.94\DET:1.12.1.3\DTC:2.1.0.60\	R CC ComboHD		1.073		956	100	100500	IN	0.3	W	48	52	18X24			328	0.1		CC		31.85
DERIVED\PRIMARY			202307	202307	202307	202307						FOR PRESENTATION	HOLOGIC Inc.	BSU122	Source image for image processing operation		XR Mammogram extended view Both	3Dimensions								28		AWS:1.11.1.75\ROS:2.11.4800.CBSDRT.5\M35:1.8.0.90\GIP2D:3.19.0-4.18.5\Filter:1.0.7.3\BP:1.0.2.2\CView:2.1.1.2\CadScience:2.0.0.26\GCal:1.2.0.0\Enhance:1.0.2.4\CEDMSub:1.6.0.1\CEDMGetk:1.0.3.2\SNRCNR:1.0.0.0-1.0.1.0\PMC:1.9.0.94\DET:1.12.1.3\DTC:2.1.0.60\	R CC ComboHD		1.073		964	100	101300	IN	0.3	W	48	50.2	18X24			374	0		CC		31.95
DERIVED\PRIMARY			202310	202310	202310	202310						FOR PRESENTATION	HOLOGIC Inc.	BSU122	Source image for image processing operation		XR Mammogram Both	Selenia Dimensions								28		AWS:1.10.0.412\ROS:2.10.4800.SDRT.7\M35:1.7.0.32\GIP2D:3.18.0-4.18.0\Filter:1.0.7.2\BP:1.0.2.1\CView:2.1.1.1\CadScience:1.1.0.7\GCal:1.2.0.0\Enhance:1.0.2.2\SNRCNR:1.0.0.0-1.0.1.0\PMC:1.9.0.94\DET:1.11.1.65\DTC:2.1.0.60\GCB:1.10.0.81\GEN:1.10.0.30\VTA:1.	R CC ComboHD		1.073		929	100	97800	IN	0.3	W	48	48.5	18X24			334	-0.1		CC		31.75
DERIVED\PRIMARY			202312	202312	202312	202312						FOR PRESENTATION	HOLOGIC Inc.	BSU122	Source image for image processing operation		XR Mammogram Both	3Dimensions								28		AWS:1.11.1.75\ROS:2.11.4800.CBSDRT.5\M35:1.8.0.90\GIP2D:3.19.0-4.18.5\Filter:1.0.7.3\BP:1.0.2.2\CView:2.1.1.2\CadScience:2.0.0.26\GCal:1.2.0.0\Enhance:1.0.2.4\CEDMSub:1.6.0.1\CEDMGetk:1.0.3.2\SNRCNR:1.0.0.0-1.0.1.0\PMC:1.9.0.94\DET:1.12.1.3\DTC:2.1.0.60\	R CC ComboHD		1.073		1106	110	126600	IN	0.3	W	49	50.3	18X24			361	0		CC		32.06
DERIVED\PRIMARY			202402	202402	202402	202402						FOR PRESENTATION	HOLOGIC Inc.	BSU122	Source image for image processing operation		No Views	3Dimensions								28		AWS:1.11.1.75\ROS:2.11.4800.CBSDRT.5\M35:1.8.0.90\GIP2D:3.19.0-4.18.5\Filter:1.0.7.3\BP:1.0.2.2\CView:2.1.1.2\CadScience:2.0.0.26\GCal:1.2.0.0\Enhance:1.0.2.4\CEDMSub:1.6.0.1\CEDMGetk:1.0.3.2\SNRCNR:1.0.0.0-1.0.1.0\PMC:1.9.0.94\DET:1.12.1.3\DTC:2.1.0.60\	R CC ComboHD		1.073		891	100	94000	IN	0.3	W	47	48.1	18X24			337	0		CC		31.89
DERIVED\PRIMARY\			202401	202401	202401	202401						FOR PRESENTATION	GE HEALTHCARE	BSU956	Breast			Senographe Pristina								27.99		7.70.51	ROUTINE		1.07	229\191	259	61	16010	RECIPROCATING\FOCUSED	0.3	Rh	45	0	No defined paddle	eContrast3	libPV 2.0.9	1030	-1		CC	0.0101375	32.62
DERIVED\PRIMARY\			202311	202311	202311	202311						FOR PRESENTATION	GE HEALTHCARE	BSU956	Breast			Senographe Pristina								25.99		7.70.51	ROUTINE		1.07	285\239	162	99	16030	RECIPROCATING\FOCUSED	0.3	Mo	45	0	No defined paddle	eContrast3	libPV 2.0.9 eC3B	1250	0		CC	0.0098199	31.88
DERIVED\PRIMARY\			202403	202403	202403	202403						FOR PRESENTATION	GE HEALTHCARE	BSU956	Breast			Senographe Pristina								27.98		7.70.28	ROUTINE		1.07	285\239	182	99	18020	RECIPROCATING\FOCUSED	0.3	Mo	45	0	No defined paddle	eContrast3	libPV 2.0.9	1750	0		CC	0.00988023	32
DERIVED\PRIMARY			202310	202310	202310	202310						FOR PRESENTATION	HOLOGIC Inc.	BSU196	Source image for image processing operation		Screening mammography	Selenia Dimensions								28		AWS:1.11.1.75\ROS:1.9.1500.0\M35:1.8.0.90\GIP2D:3.19.0-4.18.5\Filter:1.0.7.3\BP:1.0.2.2\CView:2.1.1.2\CadScience:2.0.0.26\GCal:1.2.0.0\Enhance:1.0.2.4\CEDMSub:1.6.0.1\CEDMGetk:1.0.3.2\SNRCNR:1.0.0.0-1.0.1.0\PMC:1.9.0.94\DET:1.12.0.13\DTC:2.1.0.60\GCB:1.1	L CC		1.073		1119	100	116700	IN	0.3	W	47	51.9	18X24			380	0		CC		30.07
DERIVED\PRIMARY			202310	202310	202310	202310						FOR PRESENTATION	HOLOGIC Inc.	BSU196	Source image for image processing operation		Screening Mammography	Selenia Dimensions								28		AWS:1.10.0.412\ROS:2.10.4800.SDRT.7\M35:1.7.0.32\GIP2D:3.18.0-4.18.0\Filter:1.0.7.2\BP:1.0.2.1\CView:2.1.1.1\CadScience:1.1.0.7\GCal:1.2.0.0\Enhance:1.0.2.2\SNRCNR:1.0.0.0-1.0.1.0\PMC:1.9.0.94\DET:1.11.1.65\DTC:2.1.0.60\GCB:1.10.0.81\GEN:1.10.0.30\VTA:1.	L CC		1.073		1131	110	129400	IN	0.3	W	46	53.7	18X24			335	0		CC		32.09
DERIVED\PRIMARY			202304	202304	202304	202304						FOR PRESENTATION	HOLOGIC Inc.	BSU196	Source image for image processing operation		Screening Mammography	Selenia Dimensions								28		AWS:1.11.1.75\ROS:2.11.4800.CBSDRT.5\M35:1.8.0.90\GIP2D:3.19.0-4.18.5\Filter:1.0.7.3\BP:1.0.2.2\CView:2.1.1.2\CadScience:2.0.0.26\GCal:1.2.0.0\Enhance:1.0.2.4\CEDMSub:1.6.0.1\CEDMGetk:1.0.3.2\SNRCNR:1.0.0.0-1.0.1.0\PMC:1.9.0.94\DET:1.12.1.3\DTC:2.1.0.60\	L CC		1.073		838	100	88700	IN	0.3	W	47	54.5	18X24			299	0		CC		32.02
DERIVED\PRIMARY			202304	202304	202304	202304						FOR PRESENTATION	HOLOGIC Inc.	BSU196	Source image for image processing operation		Screening Mammography	Selenia Dimensions								28		AWS:1.11.0.388\ROS:1.9.1500.0\M35:1.8.0.74\GIP2D:3.19.0-4.18.4\Filter:1.0.7.2\BP:1.0.2.1\CView:2.1.1.1\CadScience:2.0.0.25\GCal:1.2.0.0\Enhance:1.0.2.3\CEDMSub:1.6.0.0\CEDMGetk:1.0.3.1\SNRCNR:1.0.0.0-1.0.1.0\PMC:1.9.0.94\DET:1.12.0.13\DTC:2.1.0.60\GCB:1.	L CC		1.073		1133	100	118200	IN	0.3	W	47	51	18X24			463	0		CC		30.04
DERIVED\PRIMARY			202308	202308	202308	202308						FOR PRESENTATION	HOLOGIC Inc.	BSU696	Source image for image processing operation		XR Mammogram Lt	3Dimensions								28		AWS:1.11.1.75\ROS:2.10.4800.SDRT.7\M35:1.8.0.90\GIP2D:3.19.0-4.18.5\Filter:1.0.7.3\BP:1.0.2.2\CView:2.1.1.2\CadScience:2.0.0.26\GCal:1.2.0.0\Enhance:1.0.2.4\CEDMSub:1.6.0.1\CEDMGetk:1.0.3.2\SNRCNR:1.0.0.0-1.0.1.0\PMC:1.9.0.94\DET:1.12.1.3\DTC:2.1.0.60\GC	L CC		1.073		1130	110	129200	IN	0.3	W	47	49.5	24X29			373	0		CC		31.92
DERIVED\PRIMARY\			202308	202308	202308	202308						FOR PRESENTATION	GE HEALTHCARE	BSU690	Breast			Senographe Pristina								33.99		7.70.51	ROUTINE		1.07	229\191	1123	54	61360	RECIPROCATING\FOCUSED	0.3	Rh	45.2	46	Sliding 19x23 Standard paddle	eContrast4	libPV 2.0.9	6830	0		CC	0.00963806	30.91
DERIVED\PRIMARY\\LEFT			202309	202309	202309	202309						FOR PRESENTATION	SIEMENS	BSU690	Screening Mammography Bilateral		Bilateral Mammogram	Mammomat Inspiration	IPPGname=Flavor1 IPPGparameters=OpView2:_AM(1/1.86)_NI(7)_GaL(31)_H(127/0.00)_E(15/0.00/0)_AE(3/-0.30)_I(0/0.00010/-30)_WM(2/200/5.00)_VM(0)_GL((3/3.00/2048/360))_SB(1)_SEG(1430/0)_ST(0/1430/1.86)_ROI(0/0/0/0)							28		VB41B (VX18B13P13)\/ syngo VE33A SL75P85 VB41B (VX18B13P13)\Aws SW versions\Aws\ device\ versions	MAMMOGRAM		1.02686	238\177	878	170	149690	FOCUSED\PARALLEL	0.3	W	47	49.2				83	-0.02		CC		30.5664
DERIVED\PRIMARY\\LEFT			202309	202309	202309	202309						FOR PRESENTATION	SIEMENS	BSU690	Breast		Bilateral Mammogram	Mammomat Inspiration	IPPGname=Standard_OV2_HighContrast IPPGparameters=OpView2:_AM(1/1.99)_NI(1)_GaL(31)_H(127/0.00)_E(15/0.00/0)_AE(3/-0.30)_I(0/0.00010/-30)_WM(2/200/5.00)_VM(0)_GL((2/3.00/2048/270))_SB(1)_SEG(1430/0)_ST(0/1430/1.99)_ROI(0/0/0/0)							28		VB41B (VX18B13P13)\/ syngo VE33A SL75P85 VB41B (VX18B13P13)\Aws SW versions\Aws\ device\ versions	MAMMOGRAM		1.02686	238\177	695	169	117240	FOCUSED\PARALLEL	0.3	W	45	48.7				71	0.01		CC		29.3
DERIVED\PRIMARY\\LEFT			202305	202305	202305	202305						FOR PRESENTATION	SIEMENS	BSU690	Breast		Left Mammogram	Mammomat Inspiration	IPPGname=Flavor1 IPPGparameters=OpView2:_AM(1/2.34)_NI(7)_GaL(31)_H(127/0.00)_E(15/0.00/0)_AE(3/-0.30)_I(0/0.00010/-30)_WM(2/200/5.00)_VM(0)_GL((3/3.00/2048/360))_SB(1)_SEG(1497/0)_ST(0/1497/2.34)_ROI(0/0/0/0)							28		VB41B (VX18B13P13)\/ syngo VE33A SL75P85 VB41B (VX18B13P13)\Aws SW versions\Aws\ device\ versions	MAMMOGRAM		1.02686	238\177	611	152	92630	FOCUSED\PARALLEL	0.3	W	43	50				60	0.03		CC		33.3
DERIVED\PRIMARY\\RIGHT			202303	202303	202303	202303						FOR PRESENTATION	SIEMENS	BSU690	Breast		Bilateral Mammogram	Mammomat Inspiration	IPPGname=Flavor1 IPPGparameters=OpView2:_AM(1/2.33)_NI(7)_GaL(31)_H(127/0.00)_E(15/0.00/0)_AE(3/-0.30)_I(0/0.00010/-30)_WM(2/200/5.00)_VM(0)_GL((3/3.00/2048/360))_SB(1)_SEG(1428/0)_ST(0/1428/2.33)_ROI(0/0/0/0)							28		VB41A(VX16B) (SL65P66)\/ syngo VE33A SL75P85 VB41A(VX16B) SL65 PACK P66\Aws SW versions\Aws\ device\ versions	MAMMOGRAM		1.02686	238\177	596	168	100040	FOCUSED\PARALLEL	0.3	W	46	51.6				58	0.03		CC		31.1
DERIVED\PRIMARY\			202401	202401	202401	202401						FOR PRESENTATION	GE HEALTHCARE	BSU490	Breast			Senographe Pristina								33.99		8.2.10	ROUTINE		1.07	229\191	940	54	51490	RECIPROCATING\FOCUSED	0.3	Rh	45.3	48	Sliding 19x23 Standard paddle	eContrast3	libPV 2.0.9 eC3B	6420	0		CC	0.0101348	22.75
ORIGINAL\PRIMARY\			202311	202311	202311	202311						FOR PRESENTATION	GE HEALTHCARE	BSU455	BREAST			Senographe Essential								29		Ads Application Package VERSION ADS_54.10	ROUTINE		1	229\191	932	61	57900	RECIPROCATING\FOCUSED	0.3	Rh	51	50		PREMIUM_VIEW	GEMS_FFDM_PV	5220	0		CC	0.00804354	31.9251
DERIVED\PRIMARY			202312	202312	202312	202312						FOR PRESENTATION	HOLOGIC Inc.	BSU654	Source image for image processing operation		No Views	Selenia Dimensions								28		AWS:1.8.3.63\ROS:2.9.4800.LRT14\M35:1.6.14.5\GIP2D:3.15.0-4.15.0\Filter:1.0.4.3\BP:1.0.1.6\CView:2.0.1.1\GCal:1.1.1.1\Enhance:1.0.0.3\SNRCNR:1.0.0.0-1.0.1.0\PMC:1.8.3.4\DET:1.9.0.22\DTC:2.0.8.0\GCB:1.8.3.28\GEN:1.8.3.5\VTA:1.8.3.1\CRM:1.8.3.11\THD:1.8.2.	L CC		1.073		1002	100	105100	IN	0.3	W	47	53.3	18X24			321	0.1		CC		31.71
DERIVED\PRIMARY			202311	202311	202311	202311						FOR PRESENTATION	HOLOGIC Inc.	BSU604	Source image for image processing operation		Bilateral mammogram	Selenia Dimensions								28		AWS:1.11.1.75\ROS:2.10.4800.DRT21\M35:1.8.0.90\GIP2D:3.19.0-4.18.5\Filter:1.0.7.3\BP:1.0.2.2\CView:2.1.1.2\CadScience:2.0.0.26\GCal:1.2.0.0\Enhance:1.0.2.4\CEDMSub:1.6.0.1\CEDMGetk:1.0.3.2\SNRCNR:1.0.0.0-1.0.1.0\PMC:1.9.0.94\DET:1.12.1.3\DTC:2.1.0.60\GCB	L CC		1.073		1118	120	139100	IN	0.3	W	45	48	18X24			346	0.1		CC		32.02
DERIVED\PRIMARY			202311	202311	202311	202311						FOR PRESENTATION	HOLOGIC Inc.	BSU604	Source image for image processing operation		Bilateral mammogram	Selenia Dimensions								28		AWS:1.11.1.75\ROS:2.11.4800.CBSDRT.5\M35:1.8.0.90\GIP2D:3.19.0-4.18.5\Filter:1.0.7.3\BP:1.0.2.2\CView:2.1.1.2\CadScience:2.0.0.26\GCal:1.2.0.0\Enhance:1.0.2.4\CEDMSub:1.6.0.1\CEDMGetk:1.0.3.2\SNRCNR:1.0.0.0-1.0.1.0\PMC:1.9.0.94\DET:1.12.1.3\DTC:2.1.0.60\	L CC		1.073		1186	100	123600	IN	0.3	W	46	49	18X24			340	-0.1		CC		31.71
ORIGINAL\PRIMARY\\\\\\\50000			202306	202306	202306	202306						FOR PRESENTATION	FUJIFILM Corporation	BSU314	Breast			FDR-3000AWS	G0.7u#0.50+0.22 MCF3.0GU0.0 C*1.0*1.0							30		FDR-3000AWS Mainsoft V9.2.0031			1	237\177	1134	96	109390	USED		W	38	48.7	24x30 HIGH	LEFT CC	349	34	0			34
DERIVED\PRIMARY\			202308	202308	202308	202308						FOR PRESENTATION	GE HEALTHCARE	BSU314	Breast			Senographe Pristina								33.99		7.70.51	ROUTINE		1.07	229\191	940	54	51410	RECIPROCATING\FOCUSED	0.3	Rh	44.8	49	Sliding 19x23 Standard paddle	eContrast4	libPV 2.0.9 eC3B	6460	0		CC	0.00883128	29.2
DERIVED\PRIMARY\\LEFT			202311	202311	202311	202311						FOR PRESENTATION	SIEMENS	BSU414	Breast		Bilateral Mammogram	Mammomat Inspiration	IPPGname=Flavor1 IPPGparameters=OpView2:_AM(1/2.78)_NI(7)_GaL(31)_H(127/0.00)_E(15/0.00/0)_AE(3/-0.30)_I(0/0.00010/-30)_WM(2/200/5.00)_VM(0)_GL((3/3.00/2048/360))_SB(1)_SEG(1499/0)_ST(0/1499/2.78)_ROI(0/0/0/0)							28		VB41B (SL13P14)\/ syngo VE33A SL75P85 VB41B SL13 PACK P14\Aws SW versions\Aws\ device\ versions	MAMMOGRAM		1.02686	238\177	564	146	82400	FOCUSED\PARALLEL	0.3	W	45	49.1				50	-0.05		CC		30.9
DERIVED\PRIMARY			202401	202401	202401	202401						FOR PRESENTATION	HOLOGIC Inc.	BSU515	Source Image for image processing operation		Unilateral Mammography Left	Selenia Dimensions								28		AWS:1.8.3.63\ROS:1.8.1500.22\M35:1.6.14.5\GIP2D:3.15.0-4.15.0\Filter:1.0.4.3\BP:1.0.1.6\CView:2.0.1.1\GCal:1.1.1.1\Enhance:1.0.0.3\SNRCNR:1.0.0.0-1.0.1.0\PMC:1.8.3.4\DET:1.9.0.22\DTC:2.0.8.0\GCB:1.8.3.28\GEN:1.8.3.5\VTA:1.8.3.1\CRM:1.8.3.11\THD:1.8.2.11\	L CC		1.073		904	100	95300	IN	0.3	W	47	48	18X24			398	0		CC		30
DERIVED\PRIMARY			202309	202309	202309	202309						FOR PRESENTATION	HOLOGIC Inc.	BSU515	Source Image for image processing operation		XR Mammogram Both	Selenia Dimensions								28		AWS:1.8.3.63\ROS:1.8.1500.22\M35:1.6.14.5\GIP2D:3.15.0-4.15.0\Filter:1.0.4.3\BP:1.0.1.6\CView:2.0.1.1\GCal:1.1.1.1\Enhance:1.0.0.3\SNRCNR:1.0.0.0-1.0.1.0\PMC:1.8.3.4\DET:1.9.0.22\DTC:2.0.8.0\GCB:1.8.3.28\GEN:1.8.3.5\VTA:1.8.3.1\CRM:1.8.3.11\THD:1.8.2.11\	L CC		1.073		1175	100	122000	IN	0.3	W	46	54.5	18X24			358	0		CC		30.04
DERIVED\PRIMARY			202310	202310	202310	202310						FOR PRESENTATION	HOLOGIC Inc.	BSU515	Source image for image processing operation		Flat Field Conv	Selenia Dimensions								28		AWS:1.11.1.75\ROS:2.11.4800.CBSDRT.5\M35:1.8.0.90\GIP2D:3.19.0-4.18.5\Filter:1.0.7.3\BP:1.0.2.2\CView:2.1.1.2\CadScience:2.0.0.26\GCal:1.2.0.0\Enhance:1.0.2.4\CEDMSub:1.6.0.1\CEDMGetk:1.0.3.2\SNRCNR:1.0.0.0-1.0.1.0\PMC:1.9.0.94\DET:1.12.1.3\DTC:2.1.0.60\	L CC		1.073		1163	110	132800	IN	0.3	W	44	55.8	18X24			336	0.2		CC		31.95
DERIVED\PRIMARY			202401	202401	202401	202401						FOR PRESENTATION	HOLOGIC Inc.	BSU515	Source image for image processing operation		Unilateral Mammography Left	Selenia Dimensions								28		AWS:1.8.3.63\ROS:2.9.4800.LRT14\M35:1.6.14.5\GIP2D:3.15.0-4.15.0\Filter:1.0.4.3\BP:1.0.1.6\CView:2.0.1.1\GCal:1.1.1.1\Enhance:1.0.0.3\SNRCNR:1.0.0.0-1.0.1.0\PMC:1.8.3.4\DET:1.9.0.22\DTC:2.0.8.0\GCB:1.8.3.28\GEN:1.8.3.5\VTA:1.8.3.1\CRM:1.8.3.11\THD:1.8.2.	L CC		1.073		984	100	103200	IN	0.3	W	48	43.2	18X24			336	0		CC		30.21
DERIVED\PRIMARY			202303	202303	202303	202303						FOR PRESENTATION	HOLOGIC Inc.	BSU515	Source image for image processing operation		No Views	Selenia Dimensions								28		AWS:1.11.1.75\ROS:2.11.4800.CBSDRT.5\M35:1.8.0.90\GIP2D:3.19.0-4.18.5\Filter:1.0.7.3\BP:1.0.2.2\CView:2.1.1.2\CadScience:2.0.0.26\GCal:1.2.0.0\Enhance:1.0.2.4\CEDMSub:1.6.0.1\CEDMGetk:1.0.3.2\SNRCNR:1.0.0.0-1.0.1.0\PMC:1.9.0.94\DET:1.12.1.3\DTC:2.1.0.60\	L CC		1.073		1165	100	121500	IN	0.3	W	46	51.4	18X24			332	0.1		CC		32.02
DERIVED\PRIMARY			202308	202308	202308	202308						FOR PRESENTATION	HOLOGIC Inc.	BSU801	Source image for image processing operation		No Views	3Dimensions								28		AWS:1.11.0.388\ROS:2.11.4800.CBSDRT.5\M35:1.8.0.74\GIP2D:3.19.0-4.18.4\Filter:1.0.7.2\BP:1.0.2.1\CView:2.1.1.1\CadScience:2.0.0.24\GCal:1.2.0.0\Enhance:1.0.2.3\CEDMSub:1.6.0.0\CEDMGetk:1.0.3.1\SNRCNR:1.0.0.0-1.0.1.0\PMC:1.9.0.94\DET:1.12.0.13\DTC:2.1.0.6	L CC		1.073		1118	110	127900	IN	0.3	W	46	52.7	18X24			333	0.1		CC		32.09
DERIVED\PRIMARY			202308	202308	202308	202308						FOR PRESENTATION	HOLOGIC Inc.	BSU801	Source image for image processing operation		No Views	3Dimensions								28		AWS:1.11.0.388\ROS:2.11.4800.CBSDRT.5\M35:1.8.0.74\GIP2D:3.19.0-4.18.4\Filter:1.0.7.2\BP:1.0.2.1\CView:2.1.1.1\CadScience:2.0.0.25\GCal:1.2.0.0\Enhance:1.0.2.3\CEDMSub:1.6.0.0\CEDMGetk:1.0.3.1\SNRCNR:1.0.0.0-1.0.1.0\PMC:1.9.0.94\DET:1.12.0.13\DTC:2.1.0.6	L CC		1.073		1100	110	125800	IN	0.3	W	46	52.7	18X24			363	0		CC		31.99
DERIVED\PRIMARY			202308	202308	202308	202308						FOR PRESENTATION	HOLOGIC Inc.	BSU801	Source image for image processing operation		Breast Screening	3Dimensions								28		AWS:1.11.0.388\ROS:2.11.4800.CBSDRT.5\M35:1.8.0.74\GIP2D:3.19.0-4.18.4\Filter:1.0.7.2\BP:1.0.2.1\CView:2.1.1.1\CadScience:2.0.0.24\GCal:1.2.0.0\Enhance:1.0.2.3\CEDMSub:1.6.0.0\CEDMGetk:1.0.3.1\SNRCNR:1.0.0.0-1.0.1.0\PMC:1.9.0.94\DET:1.12.0.13\DTC:2.1.0.6	L CC		1.073		1178	130	157900	IN	0.3	W	46	53	18X24			344	0.1		CC		32.06
DERIVED\PRIMARY			202309	202309	202309	202309						FOR PRESENTATION	HOLOGIC Inc.	BSU801	Source image for image processing operation		No Views	3Dimensions								28		AWS:1.11.0.388\ROS:2.11.4800.CBSDRT.5\M35:1.8.0.74\GIP2D:3.19.0-4.18.4\Filter:1.0.7.2\BP:1.0.2.1\CView:2.1.1.1\CadScience:2.0.0.25\GCal:1.2.0.0\Enhance:1.0.2.3\CEDMSub:1.6.0.0\CEDMGetk:1.0.3.1\SNRCNR:1.0.0.0-1.0.1.0\PMC:1.9.0.94\DET:1.12.0.13\DTC:2.1.0.6	L CC		1.073		1158	100	120600	IN	0.3	W	46	51.2	18X24			354	0.1		CC		31.95
DERIVED\PRIMARY			202308	202308	202308	202308						FOR PRESENTATION	HOLOGIC Inc.	BSU801	Source image for image processing operation		Standard Screening - Conventional	3Dimensions								28		AWS:1.11.0.388\ROS:2.11.4800.CBSDRT.5\M35:1.8.0.74\GIP2D:3.19.0-4.18.4\Filter:1.0.7.2\BP:1.0.2.1\CView:2.1.1.1\CadScience:2.0.0.25\GCal:1.2.0.0\Enhance:1.0.2.3\CEDMSub:1.6.0.0\CEDMGetk:1.0.3.1\SNRCNR:1.0.0.0-1.0.1.0\PMC:1.9.0.94\DET:1.12.0.13\DTC:2.1.0.6	R CC		1.073		1025	100	107400	IN	0.3	W	46	53.4	18X24			350	0		CC		32.12
DERIVED\PRIMARY			202308	202308	202308	202308						FOR PRESENTATION	HOLOGIC Inc.	BSU801	Source Image for image processing operation		Breast Screening	3Dimensions								28		AWS:1.11.0.388\ROS:2.11.4800.CBSDRT.5\M35:1.8.0.74\GIP2D:3.19.0-4.18.4\Filter:1.0.7.2\BP:1.0.2.1\CView:2.1.1.1\CadScience:2.0.0.24\GCal:1.2.0.0\Enhance:1.0.2.3\CEDMSub:1.6.0.0\CEDMGetk:1.0.3.1\SNRCNR:1.0.0.0-1.0.1.0\PMC:1.9.0.94\DET:1.12.0.13\DTC:2.1.0.6	L CC ComboHD		1.073		1156	110	132100	IN	0.3	W	47	56.5	18X24			364	0		CC		32.06
DERIVED\PRIMARY			202308	202308	202308	202308						FOR PRESENTATION	HOLOGIC Inc.	BSU801	Source image for image processing operation		XR Screening mammogram Both	3Dimensions								28		AWS:1.11.0.388\ROS:2.11.4800.CBSDRT.5\M35:1.8.0.74\GIP2D:3.19.0-4.18.4\Filter:1.0.7.2\BP:1.0.2.1\CView:2.1.1.1\CadScience:2.0.0.24\GCal:1.2.0.0\Enhance:1.0.2.3\CEDMSub:1.6.0.0\CEDMGetk:1.0.3.1\SNRCNR:1.0.0.0-1.0.1.0\PMC:1.9.0.94\DET:1.12.0.13\DTC:2.1.0.6	L CC		1.073		1108	120	137900	IN	0.3	W	47	54.4	18X24			379	0		CC		32.02
DERIVED\PRIMARY			202303	202303	202303	202303						FOR PRESENTATION	HOLOGIC Inc.	BSU801	XR Screening mammogram Both		Sympto / Assess	Selenia Dimensions								28		AWS:1.11.0.388\ROS:2.11.4800.CBSDRT.5\M35:1.8.0.74\GIP2D:3.19.0-4.18.4\Filter:1.0.7.2\BP:1.0.2.1\CView:2.1.1.1\CadScience:2.0.0.25\GCal:1.2.0.0\Enhance:1.0.2.3\CEDMSub:1.6.0.0\CEDMGetk:1.0.3.1\SNRCNR:1.0.0.0-1.0.1.0\PMC:1.9.0.94\DET:1.12.0.13\DTC:2.1.0.6	L CC		1.073		978	100	102700	IN	0.3	W	47	44.8	18X24			343	0.2		CC		32.09
DERIVED\PRIMARY			202308	202308	202308	202308						FOR PRESENTATION	HOLOGIC Inc.	BSU801	Source Image for image processing operation		Breast Screening	Selenia Dimensions								28		AWS:1.8.3.63\ROS:1.8.1500.22\M35:1.6.14.5\GIP2D:3.15.0-4.15.0\Filter:1.0.4.3\BP:1.0.1.6\CView:2.0.1.1\GCal:1.1.1.1\Enhance:1.0.0.3\SNRCNR:1.0.0.0-1.0.1.0\PMC:1.8.3.4\DET:1.9.0.22\DTC:2.0.8.0\GCB:1.8.3.28\GEN:1.8.3.5\VTA:1.8.3.1\CRM:1.8.3.11\THD:1.8.2.11\	L CC		1.073		1102	100	115000	IN	0.3	W	47	53.8	18X24			399	0		CC		30.11
DERIVED\PRIMARY			202302	202302	202302	202302						FOR PRESENTATION	HOLOGIC Inc.	BSU515	Source image for image processing operation		Standard Screening - Conventional	3Dimensions								28		AWS:1.11.0.388\ROS:2.11.4800.CBSDRT.5\M35:1.8.0.74\GIP2D:3.19.0-4.18.4\Filter:1.0.7.2\BP:1.0.2.1\CView:2.1.1.1\CadScience:2.0.0.24\GCal:1.2.0.0\Enhance:1.0.2.3\CEDMSub:1.6.0.0\CEDMGetk:1.0.3.1\SNRCNR:1.0.0.0-1.0.1.0\PMC:1.9.0.94\DET:1.12.0.13\DTC:2.1.0.6	L CC ComboHD		1.073		1169	100	121800	IN	0.3	W	49	49.2	18X24			327	0		CC		32.23
DERIVED\PRIMARY			202309	202309	202309	202309						FOR PRESENTATION	HOLOGIC Inc.	BSU933	Source image for image processing operation		No Views	Selenia Dimensions								28		AWS:1.11.1.75\ROS:2.11.4800.CBSDRT.5\M35:1.8.0.90\GIP2D:3.19.0-4.18.5\Filter:1.0.7.3\BP:1.0.2.2\CView:2.1.1.2\CadScience:2.0.0.26\GCal:1.2.0.0\Enhance:1.0.2.4\CEDMSub:1.6.0.1\CEDMGetk:1.0.3.2\SNRCNR:1.0.0.0-1.0.1.0\PMC:1.9.0.94\DET:1.12.1.3\DTC:2.1.0.60\	L CC		1.073		1191	100	124000	IN	0.3	W	47	53.1	18X24			331	0		CC		32.23
DERIVED\PRIMARY			202307	202307	202307	202307						FOR PRESENTATION	HOLOGIC Inc.	BSU938	Source image for image processing operation		No Views	3Dimensions								28		AWS:1.11.0.388\ROS:2.11.4800.CBSDRT.5\M35:1.8.0.74\GIP2D:3.19.0-4.18.4\Filter:1.0.7.2\BP:1.0.2.1\CView:2.1.1.1\CadScience:2.0.0.25\GCal:1.2.0.0\Enhance:1.0.2.3\CEDMSub:1.6.0.0\CEDMGetk:1.0.3.1\SNRCNR:1.0.0.0-1.0.1.0\PMC:1.9.0.94\DET:1.12.0.13\DTC:2.1.0.6	L CC		1.073		1184	110	135100	IN	0.3	W	48	49.7	18X24			341	0		CC		31.95
DERIVED\PRIMARY			202401	202401	202401	202401						FOR PRESENTATION	HOLOGIC Inc.	BSU938	Source image for image processing operation		Mammogram Both	Selenia Dimensions								28		AWS:1.11.0.388\ROS:2.11.4800.CBSDRT.5\M35:1.8.0.74\GIP2D:3.19.0-4.18.4\Filter:1.0.7.2\BP:1.0.2.1\CView:2.1.1.1\CadScience:2.0.0.25\GCal:1.2.0.0\Enhance:1.0.2.3\CEDMSub:1.6.0.0\CEDMGetk:1.0.3.1\SNRCNR:1.0.0.0-1.0.1.0\PMC:1.9.0.94\DET:1.12.0.13\DTC:2.1.0.6	L CC		1.073		830	100	88000	IN	0.3	W	48	49.2	18X24			332	0		CC		31.82
DERIVED\PRIMARY\\LEFT			202304	202304	202304	202304						FOR PRESENTATION	SIEMENS	BSU078	Breast		Bilateral Mammogram	Mammomat Inspiration	IPPGname=Standard_OV2_HighContrast IPPGparameters=OpView2:_AM(1/2.17)_NI(1)_GaL(31)_H(127/0.00)_E(15/0.00/0)_AE(3/-0.30)_I(0/0.00010/-30)_WM(2/200/5.00)_VM(0)_GL((2/3.00/2048/270))_SB(1)_SEG(1433/0)_ST(0/1433/2.17)_ROI(0/0/0/0)							28		VB41B (VX18B13P13)\/ syngo VE33A SL75P85 VB41B (VX18B13P13)\Aws SW versions\Aws\ device\ versions	MAMMOGRAM		1.02686	238\177	616	161	98990	FOCUSED\PARALLEL	0.3	W	43	49.2				64	-0.1		CC		28.2
DERIVED\PRIMARY			202308	202308	202308	202308						FOR PRESENTATION	HOLOGIC Inc.	BSU778	Source image for image processing operation		XR Mammogram Both	Selenia Dimensions								28		AWS:1.9.1.8\ROS:2.10.4800.DRT21\M35:1.6.16.63\GIP2D:3.16.0-4.16.4\Filter:1.0.7.2\BP:1.0.2.1\CView:2.1.1.1\CadScience:1.0.0.20\GCal:1.2.0.0\Enhance:1.0.2.1\SNRCNR:1.0.0.0-1.0.1.0\PMC:1.9.0.94\DET:1.11.0.74\DTC:2.1.0.60\GCB:1.9.1.10\GEN:1.9.0.98\VTA:1.9.0.	L CC		1.073		1120	110	128100	IN	0.3	W	46	49.4	18X24			352	0.1		CC		31.75
DERIVED\PRIMARY			202307	202307	202307	202307						FOR PRESENTATION	HOLOGIC Inc.	BSU778	Source image for image processing operation		Bilateral Mammography - Conventional	3Dimensions								28		AWS:1.11.1.75\ROS:2.11.4800.CBSDRT.5\M35:1.8.0.90\GIP2D:3.19.0-4.18.5\Filter:1.0.7.3\BP:1.0.2.2\CView:2.1.1.2\CadScience:2.0.0.26\GCal:1.2.0.0\Enhance:1.0.2.4\CEDMSub:1.6.0.1\CEDMGetk:1.0.3.2\SNRCNR:1.0.0.0-1.0.1.0\PMC:1.9.0.94\DET:1.12.1.3\DTC:2.1.0.60\	L CC		1.073		1133	130	152200	IN	0.3	W	47	50.9	18X24			406	-0.2		CC		32.3
ORIGINAL\PRIMARY\			202302	202302	202302	202302						FOR PRESENTATION	GE HEALTHCARE	BSU778	BREAST			Senographe Essential								29		Ads Application Package VERSION ADS_54.20	ROUTINE		1	229\191	1332	61	82800	RECIPROCATING\FOCUSED	0.3	Rh	46	40		PREMIUM_VIEW	GEMS_FFDM_PV	7359	0		CC	0.0103001	29.7431
DERIVED\PRIMARY			202312	202312	202312	202312						FOR PRESENTATION	HOLOGIC Inc.	BSU778	Source image for image processing operation		MAMMO BOTH	Selenia Dimensions								28		AWS:1.11.0.388\ROS:2.11.4800.CBSDRT.5\M35:1.8.0.74\GIP2D:3.19.0-4.18.4\Filter:1.0.7.2\BP:1.0.2.1\CView:2.1.1.1\CadScience:2.0.0.25\GCal:1.2.0.0\Enhance:1.0.2.3\CEDMSub:1.6.0.0\CEDMGetk:1.0.3.1\SNRCNR:1.0.0.0-1.0.1.0\PMC:1.9.0.94\DET:1.12.0.13\DTC:2.1.0.6	L CC		1.073		952	100	100100	IN	0.3	W	47	47.2	18X24			305	0		CC		31.99
DERIVED\PRIMARY\\LEFT			202309	202309	202309	202309						FOR PRESENTATION	SIEMENS	BSU778	Breast		Left Mammogram	Mammomat Inspiration	IPPGname=Flavor1 IPPGparameters=OpView2:_AM(1/2.15)_NI(7)_GaL(31)_H(127/0.00)_E(15/0.00/0)_AE(3/-0.30)_I(0/0.00010/-30)_WM(2/200/5.00)_VM(0)_GL((3/3.00/2048/360))_SB(1)_SEG(1509/0)_ST(0/1509/2.15)_ROI(0/0/0/0)							28		VB41B (VX18B13P13)\/ syngo VE33A SL75P85 VB41B (VX18B13P13)\Aws SW versions\Aws\ device\ versions	MAMMOGRAM		1.02686	238\177	612	150	91750	FOCUSED\PARALLEL	0.3	W	46	50.1				53	-0.05		CC		32.3
DERIVED\PRIMARY\\LEFT			202310	202310	202310	202310						FOR PRESENTATION	SIEMENS	BSU778	Breast		Bilateral Mammogram	Mammomat Inspiration	IPPGname=PRIME_Flavor1 IPPGparameters=OpView2:_AM(1/1.63)_NI(12)_GaL(31)_H(127/0.00)_E(15/0.00/0)_AE(3/-0.30)_I(0/0.00010/-30)_WM(2/200/5.00)_VM(0)_GL((3/3.00/2048/360))_SB(1)_SEG(1504/0)_ST(0/1504/1.63)_ROI(0/0/0/0)							28		VB41B (VX18B13P13)\/ syngo VE33A SL75P85 VB41B (VX18B13P13)\Aws SW versions\Aws\ device\ versions	MAMMOGRAM		1.02686	238\177	599	169	101080	NONE\PRIME	0.3	W	43	49.7				66	-0.04		CC		30.7
DERIVED\PRIMARY			202305	202305	202305	202305						FOR PRESENTATION	HOLOGIC Inc.	BSU778	Source image for image processing operation		XR Mammogram Both	3Dimensions								28		AWS:1.11.0.388\ROS:2.11.4800.CBSDRT.5\M35:1.8.0.74\GIP2D:3.19.0-4.18.4\Filter:1.0.7.2\BP:1.0.2.1\CView:2.1.1.1\CadScience:2.0.0.25\GCal:1.2.0.0\Enhance:1.0.2.3\CEDMSub:1.6.0.0\CEDMGetk:1.0.3.1\SNRCNR:1.0.0.0-1.0.1.0\PMC:1.9.0.94\DET:1.12.0.13\DTC:2.1.0.6	L CC		1.073		1172	100	122100	IN	0.3	W	46	42.3	18X24			368	0		CC		32.06
DERIVED\PRIMARY			202302	202302	202302	202302						FOR PRESENTATION	HOLOGIC Inc.	BSU778	Source image for image processing operation		Mammogram Both	Selenia Dimensions								28		AWS:1.10.0.412\ROS:1.9.1500.0\M35:1.7.0.32\GIP2D:3.18.0-4.18.0\Filter:1.0.7.2\BP:1.0.2.1\CView:2.1.1.1\CadScience:1.1.0.7\GCal:1.2.0.0\Enhance:1.0.2.2\SNRCNR:1.0.0.0-1.0.1.0\PMC:1.9.0.94\DET:1.11.1.65\DTC:2.1.0.60\GCB:1.10.0.81\GEN:1.10.0.30\VTA:1.10.0.3	L CC		1.073		1172	100	122100	IN	0.3	W	46	49.7	18X24			425	0		CC		29.97
DERIVED\PRIMARY\\LEFT			202307	202307	202307	202307						FOR PRESENTATION	SIEMENS	BSU778	Breast		Bilateral Mammogram - PRIME	Mammomat Inspiration	IPPGname=PRIME_Flavor1 IPPGparameters=OpView2:_AM(1/1.70)_NI(12)_GaL(31)_H(127/0.00)_E(15/0.00/0)_AE(3/-0.30)_I(0/0.00010/-30)_WM(2/200/5.00)_VM(0)_GL((3/3.00/2048/360))_SB(1)_SEG(1471/0)_ST(0/1471/1.70)_ROI(0/0/0/0)							28		VB41B (VX18B13P13)\/ syngo VE33A SL75P85 VB41B (VX18B13P13)\Aws SW versions\Aws\ device\ versions	MAMMOGRAM		1.02686	238\177	582	165	96200	NONE\PRIME	0.3	W	43	50				63	-1.57		CC		33.4
DERIVED\PRIMARY			202309	202309	202309	202309						FOR PRESENTATION	HOLOGIC Inc.	BSU778	Source image for image processing operation		XR Mammogram Both	3Dimensions								28		AWS:1.11.1.75\ROS:2.11.4800.CBSDRT.5\M35:1.8.0.90\GIP2D:3.19.0-4.18.5\Filter:1.0.7.3\BP:1.0.2.2\CView:2.1.1.2\CadScience:2.0.0.26\GCal:1.2.0.0\Enhance:1.0.2.4\CEDMSub:1.6.0.1\CEDMGetk:1.0.3.2\SNRCNR:1.0.0.0-1.0.1.0\PMC:1.9.0.94\DET:1.12.1.3\DTC:2.1.0.60\	L CC		1.073		1110	110	127000	IN	0.3	W	48	45.7	18X24			353	0		CC		31.95
DERIVED\PRIMARY			202303	202303	202303	202303						FOR PRESENTATION	HOLOGIC Inc.	BSU668	Source image for image processing operation		Mammogram Bilateral	3Dimensions								28		AWS:1.10.0.412\ROS:2.10.4800.SDRT.7\M35:1.7.0.32\GIP2D:3.18.0-4.18.0\Filter:1.0.7.2\BP:1.0.2.1\CView:2.1.1.1\CadScience:1.1.0.7\GCal:1.2.0.0\Enhance:1.0.2.2\SNRCNR:1.0.0.0-1.0.1.0\PMC:1.9.0.94\DET:1.11.1.65\DTC:2.1.0.60\GCB:1.10.0.81\GEN:1.10.0.30\VTA:1.	L CC		1.073		910	100	96000	IN	0.3	W	48	48.3	18X24			330	0		CC		31.99
DERIVED\PRIMARY			202304	202304	202304	202304						FOR PRESENTATION	HOLOGIC Inc.	BSU504	Source image for image processing operation		No Views	3Dimensions								28		AWS:1.11.0.388\ROS:2.11.4800.CBSDRT.5\M35:1.8.0.74\GIP2D:3.19.0-4.18.4\Filter:1.0.7.2\BP:1.0.2.1\CView:2.1.1.1\CadScience:2.0.0.25\GCal:1.2.0.0\Enhance:1.0.2.3\CEDMSub:1.6.0.0\CEDMGetk:1.0.3.1\SNRCNR:1.0.0.0-1.0.1.0\PMC:1.9.0.94\DET:1.12.0.13\DTC:2.1.0.6	L CC		1.073		834	100	88300	IN	0.3	W	47	51.2	18X24			289	0		CC		32.06
DERIVED\PRIMARY			202307	202307	202307	202307						FOR PRESENTATION	HOLOGIC Inc.	BSU009	Source Image for image processing operation		No Views	Selenia Dimensions								28		AWS:1.11.1.75\ROS:1.9.1500.0\M35:1.8.0.90\GIP2D:3.19.0-4.18.5\Filter:1.0.7.3\BP:1.0.2.2\CView:2.1.1.2\CadScience:2.0.0.26\GCal:1.2.0.0\Enhance:1.0.2.4\CEDMSub:1.6.0.1\CEDMGetk:1.0.3.2\SNRCNR:1.0.0.0-1.0.1.0\PMC:1.9.0.94\DET:1.12.0.13\DTC:2.1.0.60\GCB:1.1	L CC		1.073		998	100	104700	IN	0.3	W	47	49.8	18X24			425	0		CC		30
DERIVED\PRIMARY			202401	202401	202401	202401						FOR PRESENTATION	HOLOGIC Inc.	BSU009	Source Image for image processing operation		Standard Screening - ComboHD	3Dimensions								28		AWS:1.11.1.75\ROS:2.11.4800.CBSDRT.5\M35:1.8.0.90\GIP2D:3.19.0-4.18.5\Filter:1.0.7.3\BP:1.0.2.2\CView:2.1.1.2\CadScience:2.0.0.26\GCal:1.2.0.0\Enhance:1.0.2.4\CEDMSub:1.6.0.1\CEDMGetk:1.0.3.2\SNRCNR:1.0.0.0-1.0.1.0\PMC:1.9.0.94\DET:1.12.1.3\DTC:2.1.0.60\	R CC ComboHD		1.073		1060	100	110900	IN	0.3	W	48	54.9	18X24			333	0		CC		32.02
ORIGINAL\PRIMARY\			202311	202311	202311	202311						FOR PRESENTATION	GE HEALTHCARE	BSU921	Breast			Senographe Essential								29		Ads Application Package VERSION ADS_56.21.3	ROUTINE		1	229\191	1112	62	69100	RECIPROCATING\FOCUSED	0.3	Rh	50	60	16	eContrast3	GEMS_FFDM_PV	6237	0		CC	0.00821896	28.9625
DERIVED\PRIMARY			202310	202310	202310	202310						FOR PRESENTATION	HOLOGIC Inc.	BSU481	Source Image for image processing operation		Standard Screening - TomoHD	Selenia Dimensions								28		AWS:1.10.0.412\ROS:2.10.4800.SDRT.7\M35:1.7.0.32\GIP2D:3.18.0-4.18.0\Filter:1.0.7.2\BP:1.0.2.1\CView:2.1.1.1\CadScience:1.1.0.7\GCal:1.2.0.0\Enhance:1.0.2.2\SNRCNR:1.0.0.0-1.0.1.0\PMC:1.9.0.94\DET:1.11.1.65\DTC:2.1.0.60\GCB:1.10.0.81\GEN:1.10.0.30\VTA:1.	L CC		1.073		825	100	87400	IN	0.3	W	45	42.4	18X24			312	0		CC		32.36
DERIVED\PRIMARY			202304	202304	202304	202304						FOR PRESENTATION	HOLOGIC Inc.	BSU481	Source Image for image processing operation		Standard Screening - TomoHD	Selenia Dimensions								28		AWS:1.10.0.412\ROS:2.10.4800.SDRT.7\M35:1.7.0.32\GIP2D:3.18.0-4.18.0\Filter:1.0.7.2\BP:1.0.2.1\CView:2.1.1.1\CadScience:1.1.0.7\GCal:1.2.0.0\Enhance:1.0.2.2\SNRCNR:1.0.0.0-1.0.1.0\PMC:1.9.0.94\DET:1.11.1.65\DTC:2.1.0.60\GCB:1.10.0.81\GEN:1.10.0.30\VTA:1.	L CC		1.073		1138	110	130100	IN	0.3	W	48	56.5	18X24			328	-0.1		CC		32.12
DERIVED\PRIMARY			202310	202310	202310	202310						FOR PRESENTATION	HOLOGIC Inc.	BSU390	Source Image for image processing operation		Screening Mammogram	Selenia Dimensions								28		AWS:1.10.0.412\ROS:2.10.4800.SDRT.7\M35:1.7.0.32\GIP2D:3.18.0-4.18.0\Filter:1.0.7.2\BP:1.0.2.1\CView:2.1.1.1\CadScience:1.1.0.7\GCal:1.2.0.0\Enhance:1.0.2.2\SNRCNR:1.0.0.0-1.0.1.0\PMC:1.9.0.94\DET:1.11.1.65\DTC:2.1.0.60\GCB:1.10.0.81\GEN:1.10.0.30\VTA:1.	L CC		1.073		1133	110	129400	IN	0.3	W	47	51.3	18X24			304	-0.1		CC		31.99
DERIVED\PRIMARY\			202310	202310	202310	202310						FOR PRESENTATION	GE HEALTHCARE	BSU235	Breast			Senographe Pristina								33.99		7.70.28	3D_ROUTINE+2D_ROUTINE		1.07	285\239	642	54	35200	RECIPROCATING\FOCUSED	0.3	Rh	46.5	46	24x29 Standard paddle	eContrast4	libPV 2.0.9	4570	0		CC	0.00886018	30.91
ORIGINAL\PRIMARY\\\\\\\50000			202305	202305	202305	202305						FOR PRESENTATION	FUJIFILM Corporation	BSU235	Breast		Breast Screening	FDR-3000AWS	G0.7u#0.50+0.22 MCF3.0GU0.6 C*1.0*1.0							30		FDR-3000AWS Mainsoft V7.0.0017			1	237\177	1240	105	130570	USED		W	53	49.1	24x30 S	LEFT CC	349	33	0			33
DERIVED\PRIMARY\			202402	202402	202402	202402						FOR PRESENTATION	GE HEALTHCARE	BSU235	Breast			Senographe Pristina								33.99		7.70.51	ROUTINE		1.07	285\239	1006	54	55080	RECIPROCATING\FOCUSED	0.3	Rh	44.8	54	24x29 Standard paddle	eContrast4	libPV 2.0.9 eC3B	7060	0		CC	0.00984714	28.83
DERIVED\PRIMARY\			202402	202402	202402	202402						FOR PRESENTATION	GE HEALTHCARE	BSU235	Breast			Senographe Pristina								33.99		7.70.51	ROUTINE		1.07	285\239	1032	54	56460	RECIPROCATING\FOCUSED	0.3	Rh	45.6	54	24x29 Standard paddle	eContrast4	libPV 2.0.9 eC3B	7410	0		CC	0.010098	32
DERIVED\PRIMARY\\LEFT			202302	202302	202302	202302						FOR PRESENTATION	SIEMENS	BSU731	Breast		Screening Lt Mammo	MAMMOMAT Revelation	F0_Gen2							28		VC10E\VX30C SL30P31 syngo VI10A SL46P60 (VZ10A)\Aws SW versions\Aws\ device\ versions	MAMMOGRAM		1.0266	238\177	691	178	117010	NONE\PRIME	0.3	W	43	49.3	22			73	0.05		CC		33.3
DERIVED\PRIMARY\\LEFT			202307	202307	202307	202307						FOR PRESENTATION	SIEMENS	BSU843	Breast		Left Mammogram - PRIME	Mammomat Inspiration	F0_Gen2							28		VB60G\VX20C SL06P06 syngo VH22B SL19P26\Aws SW versions\Aws\ device\ versions	MAMMOGRAM		1.02686	238\177	570	167	95110	NONE\PRIME	0.3	W	46	47.4				54	-0.02		CC		29.1
DERIVED\PRIMARY\\LEFT			202402	202402	202402	202402						FOR PRESENTATION	SIEMENS	BSU843	Breast		Left Mammogram - PRIME	Mammomat Inspiration	F0_Gen2							28		VB60G\VX20C SL06P06 syngo VH22B SL19P26\Aws SW versions\Aws\ device\ versions	MAMMOGRAM		1.02686	238\177	650	168	109320	NONE\PRIME	0.3	W	47	50.1				59	-0.01		CC		26.2
DERIVED\PRIMARY\\LEFT			202303	202303	202303	202303						FOR PRESENTATION	SIEMENS	BSU552	Breast		Screening Lt Mammo	Mammomat Inspiration	F0_Gen2							28		VB60G\VX20C SL06P06 syngo VH22B SL19P26\Aws SW versions\Aws\ device\ versions	MAMMOGRAM		1.02686	238\177	561	166	93240	NONE\PRIME	0.3	W	43	48.5				59	-0.03		CC		33.3
DERIVED\PRIMARY\\LEFT			202401	202401	202401	202401						FOR PRESENTATION	SIEMENS	BSU552	Breast		QC-rawPrime	Mammomat Inspiration	'BYPASS							28		VB60G\VX20C SL06P06 syngo VH22B SL19P26\Aws SW versions\Aws\ device\ versions	MAMMOGRAM		1.02686	238\177	567	166	93860	NONE\PRIME	0.3	W	42	48.2				62	0.01		CC		30.4
DERIVED\PRIMARY\\LEFT			202309	202309	202309	202309						FOR PRESENTATION	SIEMENS	BSU552	Breast		Left Mammogram - PRIME	Mammomat Inspiration	F0_Gen2							28		VB60F\VX20B SL08P08 syngo VH22B SL19P26\Aws SW versions\Aws\ device\ versions	MAMMOGRAM		1.02686	238\177	831	171	141910	NONE\PRIME	0.3	W	43	49				90	-0.02		CC		29.8
DERIVED\PRIMARY			202308	202308	202308	202308						FOR PRESENTATION	HOLOGIC Inc.	BSU452	Source image for image processing operation		Standard Screening - Conventional	3Dimensions								28		AWS:1.10.0.412\ROS:2.10.4800.SDRT.7\M35:1.7.0.32\GIP2D:3.18.0-4.18.0\Filter:1.0.7.2\BP:1.0.2.1\CView:2.1.1.1\CadScience:1.1.0.7\GCal:1.2.0.0\Enhance:1.0.2.2\SNRCNR:1.0.0.0-1.0.1.0\PMC:1.9.0.94\DET:1.11.1.65\DTC:2.1.0.60\GCB:1.10.0.81\GEN:1.10.0.30\VTA:1.	L CC		1.073		1165	130	156500	IN	0.3	W	47	47.6	18X24			347	0		CC		31.92
DERIVED\PRIMARY			202311	202311	202311	202311						FOR PRESENTATION	HOLOGIC Inc.	BSU452	Source image for image processing operation		Standard Screening - Conventional	3Dimensions								28		AWS:1.11.1.75\ROS:2.11.4800.CBSDRT.5\M35:1.8.0.90\GIP2D:3.19.0-4.18.5\Filter:1.0.7.3\BP:1.0.2.2\CView:2.1.1.2\CadScience:2.0.0.26\GCal:1.2.0.0\Enhance:1.0.2.4\CEDMSub:1.6.0.1\CEDMGetk:1.0.3.2\SNRCNR:1.0.0.0-1.0.1.0\PMC:1.9.0.94\DET:1.12.1.3\DTC:2.1.0.60\	L CC		1.073		1181	130	158500	IN	0.3	W	47	29.1	18X24			352	-0.1		CC		31.99
DERIVED\PRIMARY			202310	202310	202310	202310						FOR PRESENTATION	HOLOGIC Inc.	BSU452	Source image for image processing operation		Standard Screening-Conventional	3Dimensions								28		AWS:1.10.0.412\ROS:2.10.4800.SDRT.7\M35:1.7.0.32\GIP2D:3.18.0-4.18.0\Filter:1.0.7.2\BP:1.0.2.1\CView:2.1.1.1\CadScience:1.1.0.7\GCal:1.2.0.0\Enhance:1.0.2.2\SNRCNR:1.0.0.0-1.0.1.0\PMC:1.9.0.94\DET:1.11.1.65\DTC:2.1.0.60\GCB:1.10.0.81\GEN:1.10.0.30\VTA:1.	L CC		1.073		950	100	99800	IN	0.3	W	46	52.6	18X24			351	0		CC		31.99
DERIVED\PRIMARY			202311	202311	202311	202311						FOR PRESENTATION	HOLOGIC Inc.	BSU452	Source image for image processing operation		Standard Screening-Conventional	3Dimensions								28		AWS:1.11.1.75\ROS:2.11.4800.CBSDRT.5\M35:1.8.0.90\GIP2D:3.19.0-4.18.5\Filter:1.0.7.3\BP:1.0.2.2\CView:2.1.1.2\CadScience:2.0.0.26\GCal:1.2.0.0\Enhance:1.0.2.4\CEDMSub:1.6.0.1\CEDMGetk:1.0.3.2\SNRCNR:1.0.0.0-1.0.1.0\PMC:1.9.0.94\DET:1.12.1.3\DTC:2.1.0.60\	L CC		1.073		1015	100	106300	IN	0.3	W	46	50.2	18X24			368	-0.1		CC		32.06
DERIVED\PRIMARY			202310	202310	202310	202310						FOR PRESENTATION	HOLOGIC Inc.	BSU452	Source image for image processing operation		Standard Screening - Conventional	3Dimensions								28		AWS:1.10.0.412\ROS:2.10.4800.SDRT.7\M35:1.7.0.32\GIP2D:3.18.0-4.18.0\Filter:1.0.7.2\BP:1.0.2.1\CView:2.1.1.1\CadScience:1.1.0.7\GCal:1.2.0.0\Enhance:1.0.2.2\SNRCNR:1.0.0.0-1.0.1.0\PMC:1.9.0.94\DET:1.11.1.65\DTC:2.1.0.60\GCB:1.10.0.81\GEN:1.10.0.30\VTA:1.	L CC		1.073		1128	130	151500	IN	0.3	W	48	37.5	18X24			320	0		CC		32.02
DERIVED\PRIMARY			202311	202311	202311	202311						FOR PRESENTATION	HOLOGIC Inc.	BSU452	Source image for image processing operation		Standard Screening - Conventional	3Dimensions								28		AWS:1.11.1.75\ROS:2.11.4800.CBSDRT.5\M35:1.8.0.90\GIP2D:3.19.0-4.18.5\Filter:1.0.7.3\BP:1.0.2.2\CView:2.1.1.2\CadScience:2.0.0.26\GCal:1.2.0.0\Enhance:1.0.2.4\CEDMSub:1.6.0.1\CEDMGetk:1.0.3.2\SNRCNR:1.0.0.0-1.0.1.0\PMC:1.9.0.94\DET:1.12.1.3\DTC:2.1.0.60\	L CC		1.073		1144	100	119300	IN	0.3	W	47	51	18X24			348	-0.1		CC		32.06
DERIVED\PRIMARY			202305	202305	202305	202305						FOR PRESENTATION	HOLOGIC Inc.	BSU452	Source image for image processing operation		Standard Screening - Conventional	3Dimensions								28		AWS:1.10.0.412\ROS:2.10.4800.SDRT.7\M35:1.7.0.32\GIP2D:3.18.0-4.18.0\Filter:1.0.7.2\BP:1.0.2.1\CView:2.1.1.1\CadScience:1.1.0.7\GCal:1.2.0.0\Enhance:1.0.2.2\SNRCNR:1.0.0.0-1.0.1.0\PMC:1.9.0.94\DET:1.11.1.65\DTC:2.1.0.60\GCB:1.10.0.81\GEN:1.10.0.30\VTA:1.	L CC Combo		1.073		973	100	102200	IN	0.3	W	47	52.2	18X24			280	-0.1		CC		32.02
DERIVED\PRIMARY			202312	202312	202312	202312						FOR PRESENTATION	HOLOGIC Inc.	BSU452	Source image for image processing operation		Standard Screening - Conventional	3Dimensions								28		AWS:1.11.1.75\ROS:2.11.4800.CBSDRT.5\M35:1.8.0.90\GIP2D:3.19.0-4.18.5\Filter:1.0.7.3\BP:1.0.2.2\CView:2.1.1.2\CadScience:2.0.0.26\GCal:1.2.0.0\Enhance:1.0.2.4\CEDMSub:1.6.0.1\CEDMGetk:1.0.3.2\SNRCNR:1.0.0.0-1.0.1.0\PMC:1.9.0.94\DET:1.12.1.3\DTC:2.1.0.60\	L CC Combo		1.073		1092	110	125000	IN	0.3	W	48	51.6	18X24			331	0		CC		31.99
DERIVED\PRIMARY			202308	202308	202308	202308						FOR PRESENTATION	HOLOGIC Inc.	BSU452	Source image for image processing operation		Standard Screening - Conventional	3Dimensions								28		AWS:1.10.0.412\ROS:2.10.4800.SDRT.7\M35:1.7.0.32\GIP2D:3.18.0-4.18.0\Filter:1.0.7.2\BP:1.0.2.1\CView:2.1.1.1\CadScience:1.1.0.7\GCal:1.2.0.0\Enhance:1.0.2.2\SNRCNR:1.0.0.0-1.0.1.0\PMC:1.9.0.94\DET:1.11.1.65\DTC:2.1.0.60\GCB:1.10.0.81\GEN:1.10.0.30\VTA:1.	L CC		1.073		1166	120	139900	IN	0.3	W	48	0	18X24			387	0		CC		31.82
DERIVED\PRIMARY			202301	202301	202301	202301						FOR PRESENTATION	HOLOGIC Inc.	BSU612	Source image for image processing operation		Standard Screening - Conventional	3Dimensions								28		AWS:1.10.0.412\ROS:2.10.4800.SDRT.7\M35:1.7.0.32\GIP2D:3.18.0-4.18.0\Filter:1.0.7.2\BP:1.0.2.1\CView:2.1.1.1\CadScience:1.1.0.7\GCal:1.2.0.0\Enhance:1.0.2.2\SNRCNR:1.0.0.0-1.0.1.0\PMC:1.9.0.94\DET:1.11.1.65\DTC:2.1.0.60\GCB:1.10.0.81\GEN:1.10.0.30\VTA:1.	L CC		1.073		1152	140	166200	IN	0.3	W	46	36.4	18X24			345	0		CC		32.06
DERIVED\PRIMARY			202308	202308	202308	202308						FOR PRESENTATION	HOLOGIC Inc.	BSU612	Source image for image processing operation		Standard Screening - Conventional	3Dimensions								28		AWS:1.10.0.412\ROS:2.10.4800.SDRT.7\M35:1.7.0.32\GIP2D:3.18.0-4.18.0\Filter:1.0.7.2\BP:1.0.2.1\CView:2.1.1.1\CadScience:1.1.0.7\GCal:1.2.0.0\Enhance:1.0.2.2\SNRCNR:1.0.0.0-1.0.1.0\PMC:1.9.0.94\DET:1.11.1.65\DTC:2.1.0.60\GCB:1.10.0.81\GEN:1.10.0.30\VTA:1.	L CC		1.073		1123	130	150900	IN	0.3	W	46	45.2	18X24			313	0.1		CC		32.06
DERIVED\PRIMARY			202402	202402	202402	202402						FOR PRESENTATION	HOLOGIC Inc.	BSU612	Source image for image processing operation		Standard Screening - Combo	3Dimensions								28		AWS:1.11.1.75\ROS:2.11.4800.CBSDRT.5\M35:1.8.0.90\GIP2D:3.19.0-4.18.5\Filter:1.0.7.3\BP:1.0.2.2\CView:2.1.1.2\CadScience:2.0.0.26\GCal:1.2.0.0\Enhance:1.0.2.4\CEDMSub:1.6.0.1\CEDMGetk:1.0.3.2\SNRCNR:1.0.0.0-1.0.1.0\PMC:1.9.0.94\DET:1.12.1.3\DTC:2.1.0.60\	L CC Combo		1.073		1186	100	123400	IN	0.3	W	47	34	18X24			342	-0.3		CC		31.99
DERIVED\PRIMARY			202307	202307	202307	202307						FOR PRESENTATION	HOLOGIC Inc.	BSU612	Source image for image processing operation		Standard Screening - Conventional	3Dimensions								28		AWS:1.11.0.388\ROS:2.11.4800.CBSDRT.5\M35:1.8.0.74\GIP2D:3.19.0-4.18.4\Filter:1.0.7.2\BP:1.0.2.1\CView:2.1.1.1\CadScience:2.0.0.25\GCal:1.2.0.0\Enhance:1.0.2.3\CEDMSub:1.6.0.0\CEDMGetk:1.0.3.1\SNRCNR:1.0.0.0-1.0.1.0\PMC:1.9.0.94\DET:1.12.0.13\DTC:2.1.0.6	L CC Combo		1.073		1004	100	105300	IN	0.3	W	46	48.5	18X24			313	0		CC		31.75
DERIVED\PRIMARY			202401	202401	202401	202401						FOR PRESENTATION	HOLOGIC Inc.	BSU612	Source image for image processing operation		Standard Screening - Conventional	3Dimensions								28		AWS:1.11.0.388\ROS:2.11.4800.CBSDRT.5\M35:1.8.0.74\GIP2D:3.19.0-4.18.4\Filter:1.0.7.2\BP:1.0.2.1\CView:2.1.1.1\CadScience:2.0.0.25\GCal:1.2.0.0\Enhance:1.0.2.3\CEDMSub:1.6.0.0\CEDMGetk:1.0.3.1\SNRCNR:1.0.0.0-1.0.1.0\PMC:1.9.0.94\DET:1.12.0.13\DTC:2.1.0.6	L CC Combo		1.073		1142	120	141900	IN	0.3	W	47	55.4	18X24			303	0		CC		31.82
DERIVED\PRIMARY\\LEFT			202402	202402	202402	202402						FOR PRESENTATION	SIEMENS	BSU399	QA Mammography		QA Mammography	Mammomat Inspiration	IPPGname=Standard_OV2 IPPGparameters=OpView2:_AM(1/2.02)_NI(1)_GaL(31)_H(127/0.00)_E(15/0.00/0)_AE(3/-0.30)_I(0/0.00010/-30)_WM(2/200/5.00)_VM(0)_GL((2/4.50/2048/250))_SB(1)_SEG(1460/0)_ST(0/1460/2.02)_ROI(0/0/0/0) Compress Pegasus JPEG Lossless							28		VB41B (VX18B13P13)\/ syngo VE33A SL75P85 VB41B (VX18B13P13)\Aws SW versions\Aws\device\versions	MAMMOGRAM		1.02686	299\238	661	168	110930	FOCUSED\PARALLEL	0.3	W	43	69.7				72	-0.03		CC		28.5
DERIVED\PRIMARY\\LEFT			202402	202402	202402	202402						FOR PRESENTATION	SIEMENS	BSU399	QA Mammography		QA Mammography	Mammomat Inspiration	IPPGname=Standard_OV2 IPPGparameters=OpView2:_AM(1/2.50)_NI(1)_GaL(31)_H(127/0.00)_E(15/0.00/0)_AE(3/-0.30)_I(0/0.00010/-30)_WM(2/200/5.00)_VM(0)_GL((2/4.50/2048/250))_SB(1)_SEG(1450/0)_ST(0/1450/2.50)_ROI(0/0/0/0)							28		VB41B (VX18B13P13)\/ syngo VE33A SL75P85 VB41B (VX18B13P13)\Aws SW versions\Aws\device\versions	MAMMOGRAM		1.02686	299\238	701	159	111670	FOCUSED\PARALLEL	0.3	W	43	70.2				73	0.04		CC		30.4
DERIVED\PRIMARY\\LEFT			202402	202402	202402	202402						FOR PRESENTATION	SIEMENS	BSU399	Breast		QA Mammography	Mammomat Inspiration	IPPGname=Standard_OV2 IPPGparameters=OpView2:_AM(1/2.16)_NI(1)_GaL(31)_H(127/0.00)_E(15/0.00/0)_AE(3/-0.30)_I(0/0.00010/-30)_WM(2/200/5.00)_VM(0)_GL((2/4.50/2048/250))_SB(1)_SEG(1468/0)_ST(0/1468/2.16)_ROI(0/0/0/0)							28		VB41A(VX16B) (SL65P66)\/ syngo VE33A SL75P85 VB41A(VX16B) SL65 PACK P66\Aws SW versions\Aws\device\versions	MAMMOGRAM		1.02686	299\238	608	164	99760	FOCUSED\PARALLEL	0.3	W	44	68.2				63	0.02		CC		29.3
DERIVED\PRIMARY\\LEFT			202402	202402	202402	202402						FOR PRESENTATION	SIEMENS	BSU399	Breast		QA Mammography	Mammomat Inspiration	IPPGname=Standard_OV2 IPPGparameters=OpView2:_AM(1/1.67)_NI(1)_GaL(31)_H(127/0.00)_E(15/0.00/0)_AE(3/-0.30)_I(0/0.00010/-30)_WM(2/200/5.00)_VM(0)_GL((2/4.50/2048/250))_SB(1)_SEG(1445/0)_ST(0/1445/1.67)_ROI(0/0/0/0)							28		VB41A(VX16B) (SL65P66)\/ syngo VE33A SL75P85 VB41A(VX16B) SL65 PACK P66\Aws SW versions\Aws\device\versions	MAMMOGRAM		1.02686	299\238	826	169	139680	FOCUSED\PARALLEL	0.3	W	44	66.9				88	-0.09		CC		24.4
DERIVED\PRIMARY\\LEFT			202402	202402	202402	202402						FOR PRESENTATION	SIEMENS	BSU399	Breast		QA Mammography	Mammomat Inspiration	IPPGname=Standard_OV2 IPPGparameters=OpView2:_AM(1/1.79)_NI(1)_GaL(31)_H(127/0.00)_E(15/0.00/0)_AE(3/-0.30)_I(0/0.00010/-30)_WM(2/200/5.00)_VM(0)_GL((2/4.50/2048/250))_SB(1)_SEG(1452/0)_ST(0/1452/1.79)_ROI(0/0/0/0)							28		VB41A(VX16B) (SL65P66)\/ syngo VE33A SL75P85 VB41A(VX16B) SL65 PACK P66\Aws SW versions\Aws\device\versions	MAMMOGRAM		1.02686	299\238	751	169	126750	FOCUSED\PARALLEL	0.3	W	45	71.7				77	-0.08		CC		26.4
DERIVED\PRIMARY\\LEFT			202402	202402	202402	202402						FOR PRESENTATION	SIEMENS	BSU399	QA Mammography		QA Mammography	MAMMOMAT Revelation	F0_Gen1 Compress Pegasus JPEG Lossless							28		VC20G\VX40C SL03P03 syngo VI20B SL33P51\Aws SW versions\Aws\device\versions	MAMMOGRAM		1.0266	291\232	624	177	101980	FOCUSED\PARALLEL	0.3	W	47	69.3	13			54	0.02		CC		29.5
DERIVED\PRIMARY			202308	202308	202308	202308						FOR PRESENTATION	HOLOGIC Inc.	BSU998	Source Image for image processing operation		Screening Mammography	Selenia Dimensions								28		AWS:1.8.3.63\ROS:1.8.1500.22\M35:1.6.14.5\GIP2D:3.15.0-4.15.0\Filter:1.0.4.3\BP:1.0.1.6\CView:2.0.1.1\GCal:1.1.1.1\Enhance:1.0.0.3\SNRCNR:1.0.0.0-1.0.1.0\PMC:1.8.3.4\DET:1.9.0.22\DTC:2.0.8.0\GCB:1.8.3.28\GEN:1.8.3.5\VTA:1.8.3.1\CRM:1.8.3.11\THD:1.8.2.11\	L CC		1.073		1094	110	125100	IN	0.3	W	44	91.8	24X29			428	0		CC		29.97
DERIVED\PRIMARY			202401	202401	202401	202401						FOR PRESENTATION	HOLOGIC Inc.	BSU998	Source Image for image processing operation		Screening Mammography	Selenia Dimensions								28		AWS:1.8.3.63\ROS:1.8.1500.22\M35:1.6.14.5\GIP2D:3.15.0-4.15.0\Filter:1.0.4.3\BP:1.0.1.6\CView:2.0.1.1\GCal:1.1.1.1\Enhance:1.0.0.3\SNRCNR:1.0.0.0-1.0.1.0\PMC:1.8.3.4\DET:1.9.0.22\DTC:2.0.8.0\GCB:1.8.3.28\GEN:1.8.3.5\VTA:1.8.3.1\CRM:1.8.3.11\THD:1.8.2.11\	L CC		1.073		1115	100	116400	IN	0.3	W	45	102.5	24X29			372	0		CC		30.04
DERIVED\PRIMARY			202402	202402	202402	202402						FOR PRESENTATION	HOLOGIC Inc.	BSU783	Source image for image processing operation		Screening Mammography	3Dimensions								28		AWS:1.10.0.412\ROS:2.10.4800.SDRT.7\M35:1.7.0.32\GIP2D:3.18.0-4.18.0\Filter:1.0.7.2\BP:1.0.2.1\CView:2.1.1.1\CadScience:1.1.0.7\GCal:1.2.0.0\Enhance:1.0.2.2\SNRCNR:1.0.0.0-1.0.1.0\PMC:1.9.0.94\DET:1.11.1.65\DTC:2.1.0.60\GCB:1.10.0.81\GEN:1.10.0.30\VTA:1.	R CC		1.073		957	100	100600	IN	0.3	W	45	97.1	24X29			338	-0.2		CC		32.06
DERIVED\PRIMARY\			202310	202310	202310	202310						FOR PRESENTATION	GE HEALTHCARE	BSU783	Breast			Senographe Pristina								33.99		7.70.51.1	ROUTINE		1.07	285\239	557	54	30490	RECIPROCATING\FOCUSED	0.3	Rh	45.2	98	24x29 Standard paddle	eContrast3	libPV 2.0.9 eC3B	3650	0		CC	0.0103512	29.32
DERIVED\PRIMARY\\RIGHT			202308	202308	202308	202308						FOR PRESENTATION	SIEMENS	BSU783	Breast		XR Mammogram Both	MAMMOMAT Revelation	F1_Gen2							28		VC10E\VX30C SL30P31 syngo VI10A SL46P60 (VZ10A)\Aws SW versions\Aws\device\versions	MAMMOGRAM		1.0266	299\238	527	178	87060	NONE\PRIME	0.3	W	44	83.6	13			52	0.06		CC		31
DERIVED\PRIMARY\			202311	202311	202311	202311						FOR PRESENTATION	GE HEALTHCARE	BSU683	Breast			Senographe Pristina								33.99		7.70.28	ROUTINE		1.07	285\239	565	54	30870	RECIPROCATING\FOCUSED	0.3	Rh	44.2	97	24x29 Standard paddle	eContrast3	libPV 2.0.9	3910	0		CC	0.00880061	31
DERIVED\PRIMARY\\RIGHT			202310	202310	202310	202310						FOR PRESENTATION	SIEMENS	BSU783	Breast		Bilateral Mammogram - PRIME	MAMMOMAT Revelation	F1_Gen2							28		VC10E\VX30C SL30P31 syngo VI10A SL46P60 (VZ10A)\Aws SW versions\Aws\ device\ versions	MAMMOGRAM		1.0266	299\238	630	178	106220	NONE\PRIME	0.3	W	42	80.3	13			69	0.06		CC		31.6
DERIVED\PRIMARY\			202308	202308	202308	202308						FOR PRESENTATION	GE HEALTHCARE	BSU683	Breast			Senographe Pristina								33.99		7.70.51	ROUTINE		1.07	285\239	532	54	29060	RECIPROCATING\FOCUSED	0.3	Rh	44	106	24x29 Standard paddle	eContrast3	libPV 2.0.9	3840	0		CC	0.00916011	30
DERIVED\PRIMARY\			202302	202302	202302	202302						FOR PRESENTATION	GE HEALTHCARE	BSU683	Breast			Senographe Pristina								33.99		7.70.51	ROUTINE		1.07	285\239	578	54	31630	RECIPROCATING\FOCUSED	0.3	Rh	43.9	96	24x29 Standard paddle	eContrast3	libPV 2.0.9	3880	0		CC	0.00930918	31
DERIVED\SECONDARY\			202310	202310	202310	202310						FOR PRESENTATION	GE HEALTHCARE	BSU683	Breast			Senographe Pristina								33.99		7.70.51	ROUTINE		1.07	285\239	600	54	32800	RECIPROCATING\FOCUSED	0.3	Rh	44.1	100	24x29 Standard paddle	eContrast6	libPV 2.0.9 eC3B	4260	0		CC	0.009257	32.98
DERIVED\PRIMARY\			202312	202312	202312	202312						FOR PRESENTATION	GE HEALTHCARE	BSU683	Breast			Senographe Pristina								34		7.70.51	ROUTINE		1.07	285\239	569	54	31130	RECIPROCATING\FOCUSED	0.3	Rh	44.4	95	24x29 Standard paddle	eContrast3	libPV 2.0.9	3980	0		CC	0.0102383	33
DERIVED\PRIMARY			202402	202402	202402	202402						FOR PRESENTATION	HOLOGIC Inc.	BSU243	Source Image for image processing operation		Standard Screening - Conventional	Selenia Dimensions								28		AWS:1.8.3.63\ROS:2.10.4800.DRT21\M35:1.6.14.5\GIP2D:3.15.0-4.15.0\Filter:1.0.4.3\BP:1.0.1.6\CView:2.0.1.1\GCal:1.1.1.1\Enhance:1.0.0.3\SNRCNR:1.0.0.0-1.0.1.0\PMC:1.8.3.4\DET:1.11.0.74\DTC:2.1.0.60\GCB:1.8.3.28\GEN:1.8.3.5\VTA:1.8.3.1\CRM:1.8.3.11\THD:1.8	L CC		1.073		1032	100	108000	IN	0.3	W	45	99.5	24X29			292	0		CC		31.95
DERIVED\PRIMARY			202309	202309	202309	202309						FOR PRESENTATION	HOLOGIC Inc.	BSU243	Source Image for image processing operation		Screening Mammography	Selenia Dimensions								28		AWS:1.8.3.63\ROS:1.8.1500.22\M35:1.6.14.5\GIP2D:3.15.0-4.15.0\Filter:1.0.4.3\BP:1.0.1.6\CView:2.0.1.1\GCal:1.1.1.1\Enhance:1.0.0.3\SNRCNR:1.0.0.0-1.0.1.0\PMC:1.8.3.4\DET:1.9.0.22\DTC:2.0.8.0\GCB:1.8.3.28\GEN:1.8.3.5\VTA:1.8.3.1\CRM:1.8.3.11\THD:1.8.2.11\	L MLO		1.073		1140	100	118800	IN	0.3	W	45	101.1	24X29			385	0		MLO		30
DERIVED\PRIMARY\			202402	202402	202402	202402						FOR PRESENTATION	GE HEALTHCARE	BSU014	Breast			Senographe Pristina								33.99		7.70.51	ROUTINE		1.07	285\239	571	54	31190	RECIPROCATING\FOCUSED	0.3	Rh	44.6	95	24x29 Standard paddle	eContrast3	libPV 2.0.9	4019	0		CC	0.00935214	32.49
DERIVED\PRIMARY\\LEFT			202401	202401	202401	202401						FOR PRESENTATION	SIEMENS	BSU683	Breast		Bilateral Mammogram - PRIME	MAMMOMAT Revelation	F1_Gen2							28		VC20G\VX40C SL03P03 syngo VI20B SL33P51\Aws SW versions\Aws\ device\ versions	MAMMOGRAM		1.0266	291\232	580	178	96120	NONE\PRIME	0.3	W	43	75.9	13			60	0.05		CC		32.8
[truncated: 53 more columns]

## Sheet: Tags
Image Type	0008,0008x
SOP Class UID	0008,0016x
SOP Instance UID	0008,0018x
Study Date	0008,0020x
Series Date	0008,0021x
Acquisition Date	0008,0022x
Image Date	0008,0023x
Study Time	0008,0030x
Series Time	0008,0031x
Acquisition Time	0008,0032x
Image Time	0008,0033x
Accession Number	0008,0050x
Presentation Intent Type	0008,0068x
Manufacturer	0008,0070x
Institution Name	0008,0080x
Code Meaning	0008,0104x
Station Name	0008,1010x
Study Description	0008,1030x
Manufacturers Model Name	0008,1090x
Derivation Description	0008,2111x
Source Image Sequence	0008,2112x
Volume	0008,9206x
Patient Name	0010,0010x
Patient ID	0010,0020x
Patients Birth Date	0010,0030x
Patient Age	0010,1010x
kVp	0018,0060x
Device Serial Number	0018,1000x
Software Version	0018,1020x
Protocol Name	0018,1030x
Series Description	0018,103Ex
Estimated Radiographic Magnification Factor	0018,1114x
Field of View Dimensions	0018,1149x
Exposure Time	0018,1150x
Xray tube Current	0018,1151x
Exposure in uAs	0018,1153x
Grid	0018,1166x
Focal Spot	0018,1190x
Anode Target Material	0018,1191x
Body Part Thickness	0018,11A0x
Compression Force	0018,11A2x
Paddle Description	0018,11A4x
Acquisition Device Processing Description	0018,1400x
Acquisition Device Processing Code	0018,1401x
Relative X-ray Exposure	0018,1405x
Positioner Primary Angle	0018,1510x
Processing Function Attribute	0018,5020x
View Position	0018,5101x
Sensitivity	0018,6000x
Detector Temperature	0018,7001x
Detector Description	0018,7006x
Detector Mode	0018,7008x
Detector ID	0018,700Ax
Date of Last Detector Calibration	0018,700Cx
Filter Material	0018,7050x
Exposure Control Mode	0018,7060x
Exposure Control Mode Descirption	0018,7062x
Exposure Status	0018,7064x
Exposure Time in ms	0018,9328x
Xray Tube Current in mA	0018,9330x
Exposure in mAs	0018,9332x
Image ProcessingSiemens	0019,1010x
Paddle Angle	0019,1016x
Paddle Mode	0019,1025x
Paddle ID Description	0019,1026x
Paddle Position Description	0019,1027x
Collimation Size Description	0019,1028x
AEC User Density Scale Factor Description	0019,1029x
AEC Auto Pixel 1	0019,1033x
AEC Auto Pixel 2	0019,1034x
AEC Sensor	0019,1035x
AEC Dose Table	0019,1038x
AEC Dose Mode	0019,1039x
Skin Edge	0019,1040x
Exposure Index	0019,1041x
Exposure Index Target	0019,1042x
Dose Calculation Method	0019,1048x
Multiplication Factor	0019,1049x
Detector Serial Number	0019,1058x
Image Processing	0019,1062x
Markers Burned into Image	0019,1097x
Grid Type	0019,109Cx
Grid Line Correction	0019x,1098x
Study Instance UID	0020,000Dx
Series Instances UID	0020,000Ex
Laterality	0020,0060x
Image Laterality	0020,0062x
Frame Laterality	0020,9072x
FDMS_GE	0021,0010x
SWversionSiemens	0021,1002x
Code_GE	0021,1010x
Uknown1	0021,1011x
Software Version_Siemens1	0029,1009x
Software Version_Siemens2	0029,1019x
Half Value Layer	0040,0314x
Organ Dose	0040,0316x
Acquisition Context Description	0040,0556x
Entrance Dose in mGy	0040,8302x
Unknown2	0041,0010x
Premium View Beta	0045,1090x
Paddle Properties	0045,10ADx
View Code Sequence	0054,0220x
Presentation LUT Shape	2050,0020x
